# Supplementary material for: Effect of Dietary Protein Levels on Dynamic Changes and Interactions of Ruminal Microbiota and Metabolites in Yaks on the Qinghai-Tibetan Plateau
Source: Front Microbiol. 2021 Aug 9;12:684340. doi: 10.3389/fmicb.2021.684340 (PMC8381366; doi:10.3389/fmicb.2021.684340)
Supplement: Supplementary file 3 [file Data_Sheet_2.xlsx]

## Sheet: metadata
SampleID	Group	Site	BarcodeSequence	LinkerPrimerSequence	ReversePrimer
L1	L	Haiyan	ATCACG,ATGAGC	CCTAYGGGRBGCASCAG	GGACTACNNGGGTATCTAAT
L2	L	Haiyan	CGATGT,ATGAGC	CCTAYGGGRBGCASCAG	GGACTACNNGGGTATCTAAT
L3	L	Haiyan	TGACCA,ATGAGC	CCTAYGGGRBGCASCAG	GGACTACNNGGGTATCTAAT
L4	L	Haiyan	ACAGTG,ATGAGC	CCTAYGGGRBGCASCAG	GGACTACNNGGGTATCTAAT
L5	L	Haiyan	GCCAAT,ATGAGC	CCTAYGGGRBGCASCAG	GGACTACNNGGGTATCTAAT
L6	L	Haiyan	ACTTGA,ATGAGC	CCTAYGGGRBGCASCAG	GGACTACNNGGGTATCTAAT
ML1	ML	Haiyan	GATCAG,ATGAGC	CCTAYGGGRBGCASCAG	GGACTACNNGGGTATCTAAT
ML2	ML	Haiyan	TAGCTT,ATGAGC	CCTAYGGGRBGCASCAG	GGACTACNNGGGTATCTAAT
ML3	ML	Haiyan	GGCTAC,ATGAGC	CCTAYGGGRBGCASCAG	GGACTACNNGGGTATCTAAT
ML4	ML	Haiyan	CTTGTA,ATGAGC	CCTAYGGGRBGCASCAG	GGACTACNNGGGTATCTAAT
ML5	ML	Haiyan	ATCACG,ATTCCT	CCTAYGGGRBGCASCAG	GGACTACNNGGGTATCTAAT
ML6	ML	Haiyan	CGATGT,ATTCCT	CCTAYGGGRBGCASCAG	GGACTACNNGGGTATCTAAT
MH1	MH	Haiyan	TGACCA,ATTCCT	CCTAYGGGRBGCASCAG	GGACTACNNGGGTATCTAAT
MH2	MH	Haiyan	ACAGTG,ATTCCT	CCTAYGGGRBGCASCAG	GGACTACNNGGGTATCTAAT
MH3	MH	Haiyan	GCCAAT,ATTCCT	CCTAYGGGRBGCASCAG	GGACTACNNGGGTATCTAAT
MH4	MH	Haiyan	ACTTGA,ATTCCT	CCTAYGGGRBGCASCAG	GGACTACNNGGGTATCTAAT
MH5	MH	Haiyan	GATCAG,ATTCCT	CCTAYGGGRBGCASCAG	GGACTACNNGGGTATCTAAT
MH6	MH	Haiyan	TAGCTT,ATTCCT	CCTAYGGGRBGCASCAG	GGACTACNNGGGTATCTAAT
H1	H	Haiyan	GGCTAC,ATTCCT	CCTAYGGGRBGCASCAG	GGACTACNNGGGTATCTAAT
H2	H	Haiyan	CTTGTA,ATTCCT	CCTAYGGGRBGCASCAG	GGACTACNNGGGTATCTAAT
H3	H	Haiyan	ATCACG,CAAAAG	CCTAYGGGRBGCASCAG	GGACTACNNGGGTATCTAAT
H4	H	Haiyan	CGATGT,CAAAAG	CCTAYGGGRBGCASCAG	GGACTACNNGGGTATCTAAT
H5	H	Haiyan	TGACCA,CAAAAG	CCTAYGGGRBGCASCAG	GGACTACNNGGGTATCTAAT
H6	H	Haiyan	ACAGTG,CAAAAG	CCTAYGGGRBGCASCAG	GGACTACNNGGGTATCTAAT
