# Supplementary material for: Effect of Dietary Protein Levels on Dynamic Changes and Interactions of Ruminal Microbiota and Metabolites in Yaks on the Qinghai-Tibetan Plateau
Source: Front Microbiol. 2021 Aug 9;12:684340. doi: 10.3389/fmicb.2021.684340 (PMC8381366; doi:10.3389/fmicb.2021.684340)
Supplement: Supplementary file 4 [file Data_Sheet_3.xlsx]

## Sheet: Sheet1
	L ML
	ID	log2FC	log2CPM	PValue	FDR	level	MeanA	MeanB	L1	L2	L3	L4	L5	L6	ML1	ML2	ML3	ML4	ML5	ML6
	ASV_105	-7.272	8.878	7.52022e-05	0.00890307	Depleted	0	0.033	0	0	0	0	0	0	0	0.091	0	0.002	0.036	0.068
	ASV_51	-2.454	12.842	0.00012196	0.00890307	Depleted	0.088	0.477	0.151	0.105	0.085	0.099	0.045	0.047	0.861	0.121	0.29	0.257	1.14	0.193
	ASV_84	3.687	8.932	0.00200372	0.0975146	Enriched	0.031	0.002	0.003	0.026	0.139	0.006	0.004	0.006	0.002	0.002	0.007	0	0	0.002
	ASV_100	1.929	11.919	0.00331362	0.108498	Enriched	0.231	0.062	0.829	0.081	0.066	0.208	0.072	0.132	0.053	0.06	0.051	0.048	0.103	0.058
	ASV_24	-4.462	10.527	0.00388557	0.108498	Depleted	0.005	0.113	0.012	0.003	0.01	0.002	0	0	0.018	0.281	0	0	0.133	0.245
	ASV_85	-3.366	12.789	0.00521483	0.108498	Depleted	0.049	0.501	0.039	0.058	0.043	0.067	0.018	0.067	0.015	2.701	0.111	0.038	0.002	0.137
	ASV_7	3.357	10.567	0.00558751	0.108498	Enriched	0.102	0.009	0.002	0.009	0.343	0.03	0.004	0.225	0.015	0.006	0.013	0.016	0	0.004
	ASV_9	2.918	14.471	0.00594509	0.108498	Enriched	1.617	0.196	0.242	0.284	8.575	0.143	0.305	0.156	0.208	0.204	0.218	0.327	0.192	0.03
	ASV_29	-3.654	13.96	0.00918984	0.14908	Depleted	0.093	1.094	0.079	0.108	0.081	0.13	0.06	0.096	0.085	0.073	6.357	0.04	0.002	0.008
	ASV_31	1.239	12.792	0.0148519	0.182502	Enriched	0.39	0.163	0.689	0.183	0.459	0.514	0.285	0.212	0.065	0.144	0.093	0.284	0.184	0.209
	ASV_109	-2.16	12.335	0.0156642	0.182502	Depleted	0.074	0.304	0.041	0.115	0.121	0.072	0.035	0.059	0.023	0.041	0.105	1.264	0.043	0.35
	ASV_167	-5.192	12.279	0.0161839	0.182502	Depleted	0.01	0.433	0.003	0.052	0.003	0	0.001	0	0	0.005	0	0.016	0.022	2.558
	ASV_93	1.331	11.97	0.0165132	0.182502	Enriched	0.233	0.091	0.354	0.226	0.139	0.541	0.056	0.083	0.027	0.097	0.067	0.062	0.161	0.135
	ASV_57	2.398	13.225	0.0175002	0.182502	Enriched	0.576	0.109	0.151	0.128	0.177	0.127	2.707	0.165	0.188	0.128	0.162	0.135	0.038	0.004
	L MH
	ID	log2FC	log2CPM	PValue	FDR	level	MeanA	MeanB	L1	L2	L3	L4	L5	L6	MH1	MH2	MH3	MH4	MH5	MH6
	ASV_29	5.085	10.23	1.15722e-18	1.68954e-16	Enriched	0.093	0.002	0.079	0.108	0.081	0.13	0.06	0.096	0.001	0	0.002	0.004	0.003	0.004
	ASV_13	6.114	11.61	9.17743e-12	6.69952e-10	Enriched	0.245	0.003	0.267	0.234	0.537	0.078	0.276	0.079	0.001	0.001	0	0.003	0.014	0
	ASV_105	-11.538	12.811	1.05671e-08	5.14264e-07	Depleted	0	0.586	0	0	0	0	0	0	0.042	0.065	0.028	0.028	0.041	3.311
	ASV_24	-8.537	14.394	3.02913e-07	1.10563e-05	Depleted	0.005	1.76	0.012	0.003	0.01	0.002	0	0	0.124	0.248	0.158	0.117	0.343	9.57
	ASV_141	2.407	11.683	1.71774e-05	0.00050158	Enriched	0.227	0.041	0.164	0.117	0.173	0.373	0.091	0.443	0.05	0.053	0.006	0.05	0.042	0.042
	ASV_75	1.89	12.609	4.03602e-05	0.000974426	Enriched	0.414	0.102	0.176	0.37	0.251	0.721	0.482	0.481	0.15	0.097	0.09	0.122	0.097	0.056
	ASV_148	1.764	11.492	5.5298e-05	0.000974426	Enriched	0.189	0.051	0.143	0.189	0.133	0.393	0.136	0.14	0.033	0.061	0.028	0.035	0.109	0.042
	ASV_103	-3.277	10.752	5.86157e-05	0.000974426	Depleted	0.013	0.128	0.003	0.008	0.029	0.024	0.008	0.006	0.039	0.532	0.043	0.046	0.044	0.064
	ASV_126	3.321	12.014	6.00674e-05	0.000974426	Enriched	0.288	0.031	0.134	0.135	0.166	0.129	0.139	1.026	0.017	0.009	0.015	0.102	0.036	0.006
	ASV_41	2.936	13.459	0.000114561	0.00157864	Enriched	0.81	0.096	0.971	0.232	0.707	0.701	1.942	0.306	0.108	0.058	0.274	0.016	0.08	0.042
	ASV_23	-3.728	14.259	0.000118938	0.00157864	Depleted	0.114	1.407	0.034	0.06	0.21	0.127	0.208	0.043	0.262	0.13	3.87	0.152	0.574	3.457
	ASV_153	1.433	11.848	0.000168138	0.00198756	Enriched	0.215	0.078	0.154	0.175	0.289	0.158	0.273	0.241	0.065	0.069	0.086	0.084	0.103	0.058
	ASV_166	1.72	11.677	0.000176974	0.00198756	Enriched	0.202	0.061	0.193	0.244	0.156	0.166	0.247	0.207	0.037	0.017	0.053	0.112	0.044	0.1
	ASV_102	-3.614	11.375	0.000274437	0.00286198	Depleted	0.018	0.208	0.006	0.017	0.007	0.063	0.01	0.005	0.037	1.027	0.045	0.027	0.044	0.066
	ASV_112	3.158	11.832	0.000726667	0.0070729	Enriched	0.263	0.027	1.253	0.063	0.073	0.085	0.038	0.067	0.063	0.012	0.011	0.024	0.024	0.026
	ASV_87	-2.552	9.996	0.000920557	0.00840009	Depleted	0.013	0.066	0	0.009	0.005	0.045	0.006	0.01	0.048	0.146	0.043	0.059	0.014	0.09
	ASV_97	-1.292	11.306	0.00169578	0.0145637	Depleted	0.061	0.143	0.072	0.052	0.033	0.113	0.038	0.059	0.071	0.147	0.081	0.136	0.221	0.202
	ASV_225	1.54	10.991	0.00327727	0.0265823	Enriched	0.119	0.04	0.078	0.078	0.248	0.072	0.096	0.14	0.046	0.016	0.023	0.083	0.041	0.032
	ASV_122	-2.234	9.804	0.00358933	0.0275811	Depleted	0.013	0.057	0.009	0.005	0.005	0.053	0.004	0.003	0.019	0.161	0.023	0.028	0.042	0.068
	ASV_99	-2.378	10.103	0.00449388	0.0315035	Depleted	0.015	0.072	0.025	0.006	0.005	0.052	0.003	0	0.03	0.219	0.036	0.043	0.047	0.058
	ASV_45	-2.258	11.29	0.00453133	0.0315035	Depleted	0.041	0.168	0.014	0.022	0.014	0.183	0.007	0.005	0.072	0.496	0.113	0.115	0.121	0.092
	ASV_51	-1.703	12.146	0.00480399	0.031881	Depleted	0.088	0.271	0.151	0.105	0.085	0.099	0.045	0.047	0.17	0.108	0.139	0.08	0.82	0.312
	ASV_130	-1.197	11.231	0.0050717	0.0321943	Depleted	0.059	0.134	0.056	0.065	0.05	0.077	0.037	0.072	0.085	0.098	0.045	0.271	0.148	0.158
	ASV_47	-2.05	11.405	0.0054357	0.0328096	Depleted	0.049	0.173	0.014	0.023	0.023	0.201	0.03	0.003	0.109	0.435	0.165	0.081	0.11	0.138
	ASV_30	-1.039	12.551	0.00561808	0.0328096	Depleted	0.163	0.325	0.14	0.226	0.101	0.183	0.18	0.146	0.197	0.388	0.216	0.351	0.485	0.312
	ASV_91	3.022	11.323	0.00703675	0.0386783	Enriched	0.189	0.019	0.041	0.85	0.14	0.038	0.039	0.026	0.058	0.001	0.041	0.007	0.003	0.002
	ASV_74	2.829	12.507	0.00715283	0.0386783	Enriched	0.393	0.061	0.207	0.121	0.151	0.218	0.16	1.5	0.004	0.006	0.002	0.162	0.168	0.022
	ASV_25	1.948	11.331	0.00778177	0.0405764	Enriched	0.162	0.04	0.143	0.161	0.367	0.058	0.194	0.048	0.027	0.004	0.036	0.009	0.106	0.06
	ASV_39	-1.848	11.665	0.00943238	0.0458662	Depleted	0.06	0.209	0.034	0.018	0.092	0.143	0.056	0.019	0.13	0.797	0.055	0.077	0.094	0.1
	ASV_56	3.381	13.223	0.00977494	0.0458662	Enriched	0.671	0.074	0.206	0.155	0.211	0.373	0.235	2.844	0.001	0.023	0	0.323	0.095	0.002
	ASV_132	-2.068	10.288	0.00993655	0.0458662	Depleted	0.021	0.079	0.008	0.012	0.017	0.08	0.003	0.006	0.053	0.262	0.017	0.025	0.042	0.074
	ASV_40	-2.203	11.105	0.0102204	0.0458662	Depleted	0.037	0.147	0.019	0.005	0.009	0.176	0.01	0.005	0.06	0.471	0.088	0.088	0.092	0.08
	ASV_59	2.399	9.325	0.0108174	0.0458662	Enriched	0.039	0.007	0.002	0.123	0.003	0.006	0.076	0.024	0.003	0.006	0.013	0.009	0.006	0.006
	ASV_139	-1.463	11.202	0.011083	0.0458662	Depleted	0.051	0.139	0.095	0.049	0.055	0.047	0.007	0.05	0.112	0.183	0.036	0.314	0.079	0.112
	ASV_77	1.191	11.966	0.0112136	0.0458662	Enriched	0.223	0.097	0.101	0.277	0.288	0.154	0.167	0.351	0.079	0.052	0.053	0.186	0.133	0.08
	ASV_3	-2.227	12.434	0.011458	0.0458662	Depleted	0.091	0.375	0.008	0.189	0.023	0.301	0.008	0.016	0.199	1.151	0.167	0.161	0.166	0.408
	ASV_28	-0.912	12.753	0.0116236	0.0458662	Depleted	0.2	0.359	0.207	0.172	0.179	0.287	0.167	0.189	0.311	0.257	0.241	0.537	0.397	0.414
	ASV_116	1.78	11.885	0.0127679	0.0490556	Enriched	0.236	0.062	0.087	0.429	0.593	0.078	0.11	0.122	0.124	0.014	0.105	0.066	0.039	0.022
	ASV_88	-1.576	11.765	0.0133757	0.0496649	Depleted	0.072	0.216	0.031	0.141	0.066	0.072	0.027	0.093	0.084	0.461	0.058	0.274	0.035	0.382
	ASV_177	1.269	11.703	0.0136068	0.0496649	Enriched	0.188	0.074	0.072	0.195	0.319	0.133	0.138	0.271	0.111	0.026	0.081	0.106	0.068	0.05
	ASV_22	1.186	13.177	0.0185121	0.0659211	Enriched	0.522	0.219	0.429	0.303	0.553	0.501	0.548	0.796	0.151	0.156	0.475	0.215	0.234	0.084
	ASV_89	-2.381	11.665	0.0200038	0.0681143	Depleted	0.047	0.231	0.09	0.032	0.016	0.135	0.001	0.005	0.058	1.119	0.043	0.056	0.057	0.052
	ASV_61	-1.764	11.865	0.0201051	0.0681143	Depleted	0.077	0.239	0.022	0.105	0.024	0.254	0.037	0.022	0.094	0.933	0.122	0.086	0.104	0.096
	ASV_9	2.949	14.476	0.0205276	0.0681143	Enriched	1.617	0.177	0.242	0.284	8.575	0.143	0.305	0.156	0.707	0.014	0.122	0.013	0.181	0.022
	ASV_115	1.082	11.364	0.0227233	0.0737246	Enriched	0.153	0.065	0.2	0.108	0.087	0.353	0.056	0.115	0.071	0.055	0.032	0.049	0.074	0.11
	ASV_6	-0.908	13.925	0.0236703	0.0751276	Depleted	0.453	0.833	0.561	0.507	0.324	0.548	0.364	0.412	0.513	0.931	0.521	1.454	0.77	0.812
	ASV_94	-0.71	11.52	0.0248191	0.0770976	Depleted	0.09	0.143	0.101	0.086	0.083	0.089	0.084	0.096	0.111	0.144	0.115	0.183	0.169	0.138
	ASV_113	1.093	11.318	0.027181	0.0826757	Enriched	0.138	0.063	0.179	0.112	0.071	0.108	0.256	0.103	0.029	0.029	0.105	0.068	0.047	0.102
	ASV_69	1.242	12.373	0.0351731	0.104801	Enriched	0.297	0.123	0.168	0.274	0.165	0.168	0.778	0.231	0.052	0.04	0.222	0.112	0.195	0.118
	ASV_44	-0.944	12.322	0.0406746	0.11877	Depleted	0.144	0.273	0.214	0.141	0.047	0.176	0.131	0.159	0.107	0.169	0.192	0.378	0.444	0.348
	ASV_20	-0.868	13.399	0.0415338	0.118901	Depleted	0.317	0.575	0.363	0.29	0.366	0.337	0.264	0.279	0.272	0.492	0.244	0.981	0.856	0.606
	ASV_108	-0.764	11.339	0.0446767	0.125438	Depleted	0.078	0.131	0.053	0.085	0.071	0.099	0.069	0.093	0.068	0.14	0.06	0.205	0.189	0.124
	ASV_92	-0.767	11.256	0.0497958	0.136181	Depleted	0.074	0.123	0.081	0.069	0.033	0.111	0.06	0.09	0.063	0.121	0.071	0.19	0.166	0.126
	L H
	ID	log2FC	log2CPM	PValue	FDR	level	MeanA	MeanB	L1	L2	L3	L4	L5	L6	H1	H2	H3	H4	H5	H6
	ASV_141	4.73	11.22	3.18501e-13	4.65012e-11	Enriched	0.227	0.006	0.164	0.117	0.173	0.373	0.091	0.443	0.003	0.009	0.005	0.003	0.007	0.01
	ASV_66	4.057	11.09	1.63285e-10	1.19198e-08	Enriched	0.202	0.008	0.125	0.152	0.198	0.288	0.136	0.313	0.01	0.012	0	0.002	0.01	0.016
	ASV_57	7.978	12.581	7.42945e-10	3.61566e-08	Enriched	0.576	0.002	0.151	0.128	0.177	0.127	2.707	0.165	0.003	0.002	0.002	0	0.001	0.002
	ASV_253	7.742	11.79	1.00598e-09	3.67182e-08	Enriched	0.33	0.001	0.09	0.097	0.116	0.081	1.471	0.127	0	0.002	0.002	0	0.003	0
	ASV_85	3.721	9.194	1.75583e-09	5.12703e-08	Enriched	0.049	0.003	0.039	0.058	0.043	0.067	0.018	0.067	0.003	0.003	0	0.003	0.004	0.002
	ASV_56	5.977	12.836	1.56841e-08	3.81646e-07	Enriched	0.671	0.008	0.206	0.155	0.211	0.373	0.235	2.844	0.007	0.012	0.005	0.006	0.003	0.015
	ASV_74	6.162	12.063	7.46393e-08	1.55676e-06	Enriched	0.393	0.004	0.207	0.121	0.151	0.218	0.16	1.5	0.006	0.009	0.002	0	0	0.005
	ASV_148	2.377	11.104	8.78073e-08	1.60248e-06	Enriched	0.189	0.027	0.143	0.189	0.133	0.393	0.136	0.14	0.013	0.026	0.032	0.016	0.04	0.036
	ASV_103	-4.802	11.87	4.198e-07	6.81009e-06	Depleted	0.013	0.284	0.003	0.008	0.029	0.024	0.008	0.006	0.52	0.015	0.049	0.072	0.492	0.556
	ASV_41	4.3	13.074	6.78281e-07	9.90291e-06	Enriched	0.81	0.036	0.971	0.232	0.707	0.701	1.942	0.306	0.013	0.002	0.051	0.013	0.092	0.047
	ASV_166	2.365	11.281	9.52777e-07	1.2568e-05	Enriched	0.202	0.031	0.193	0.244	0.156	0.166	0.247	0.207	0.022	0.036	0.064	0.03	0.016	0.015
	ASV_75	3.26	12.132	1.03298e-06	1.2568e-05	Enriched	0.414	0.032	0.176	0.37	0.251	0.721	0.482	0.481	0.025	0.027	0.002	0.026	0.043	0.068
	ASV_122	-5.575	12.504	5.59217e-06	6.28044e-05	Depleted	0.013	0.426	0.009	0.005	0.005	0.053	0.004	0.003	1.079	0.011	0.042	0.112	0.103	1.21
	ASV_130	-1.858	11.432	7.89575e-06	8.23414e-05	Depleted	0.059	0.163	0.056	0.065	0.05	0.077	0.037	0.072	0.215	0.114	0.159	0.123	0.14	0.228
	ASV_87	-5.805	12.671	9.67184e-06	9.41392e-05	Depleted	0.013	0.474	0	0.009	0.005	0.045	0.006	0.01	1.274	0.027	0.044	0.066	0.07	1.363
	ASV_102	-4.29	11.717	1.06558e-05	9.72338e-05	Depleted	0.018	0.255	0.006	0.017	0.007	0.063	0.01	0.005	0.401	0.018	0.032	0.587	0.033	0.457
	ASV_99	-5.32	12.46	2.40761e-05	0.000206771	Depleted	0.015	0.409	0.025	0.006	0.005	0.052	0.003	0	1.066	0.024	0.073	0.077	0.101	1.114
	ASV_153	2.197	11.406	2.81785e-05	0.000228559	Enriched	0.215	0.035	0.154	0.175	0.289	0.158	0.273	0.241	0.031	0.048	0.012	0.043	0.061	0.016
	ASV_39	-3.937	13.188	4.15386e-05	0.000319192	Depleted	0.06	0.69	0.034	0.018	0.092	0.143	0.056	0.019	1.257	0.041	0.088	0.142	0.996	1.614
	ASV_3	-6.014	15.665	4.82206e-05	0.000352011	Depleted	0.091	3.794	0.008	0.189	0.023	0.301	0.008	0.016	10.97	0.105	0.296	0.443	0.333	10.619
	ASV_126	3.162	11.753	5.97245e-05	0.000404321	Enriched	0.288	0.026	0.134	0.135	0.166	0.129	0.139	1.026	0.056	0.017	0.02	0.013	0.04	0.008
	ASV_45	-4.103	12.632	6.0925e-05	0.000404321	Depleted	0.041	0.452	0.014	0.022	0.014	0.183	0.007	0.005	1.077	0.074	0.159	0.294	0.128	0.982
	ASV_69	2.545	11.818	7.20107e-05	0.000457111	Enriched	0.297	0.043	0.168	0.274	0.165	0.168	0.778	0.231	0.033	0.017	0.024	0.034	0.127	0.026
	ASV_177	2.51	11.167	8.70021e-05	0.000529262	Enriched	0.188	0.026	0.072	0.195	0.319	0.133	0.138	0.271	0.04	0.02	0.015	0.005	0.063	0.011
	ASV_120	2.132	11.691	9.91852e-05	0.000567265	Enriched	0.26	0.045	0.223	0.258	0.317	0.136	0.364	0.26	0.051	0.057	0.047	0.046	0.063	0.008
	ASV_132	-4.478	12.104	0.00010102	0.000567265	Depleted	0.021	0.316	0.008	0.012	0.017	0.08	0.003	0.006	0.767	0.006	0.039	0.106	0.06	0.917
	ASV_40	-4.485	12.848	0.000111526	0.000603065	Depleted	0.037	0.524	0.019	0.005	0.009	0.176	0.01	0.005	1.406	0.057	0.13	0.15	0.103	1.3
	ASV_80	2.624	11.558	0.000116872	0.000609405	Enriched	0.247	0.029	0.285	0.218	0.173	0.066	0.568	0.17	0.037	0.048	0.02	0.019	0.046	0.006
	ASV_118	-2.647	11.805	0.00012694	0.000639075	Depleted	0.052	0.229	0.064	0.061	0.023	0.114	0.011	0.037	0.487	0.089	0.103	0.182	0.076	0.439
	ASV_119	-2.524	11.744	0.000174911	0.000851234	Depleted	0.051	0.241	0.05	0.077	0.036	0.069	0.011	0.064	0.281	0.015	0.091	0.486	0.268	0.307
	ASV_47	-3.799	12.635	0.000191858	0.000903589	Depleted	0.049	0.445	0.014	0.023	0.023	0.201	0.03	0.003	1.092	0.059	0.12	0.2	0.133	1.068
	ASV_139	-1.886	11.236	0.000263998	0.00120449	Depleted	0.051	0.153	0.095	0.049	0.055	0.047	0.007	0.05	0.108	0.074	0.144	0.294	0.166	0.132
	ASV_90	-5.241	12.773	0.000385984	0.00170769	Depleted	0.017	0.632	0.073	0.003	0.002	0.008	0.001	0.018	0.082	0.003	3.407	0.059	0.043	0.195
	ASV_108	-1.559	11.598	0.000447503	0.00192163	Depleted	0.078	0.185	0.053	0.085	0.071	0.099	0.069	0.093	0.23	0.045	0.186	0.194	0.167	0.286
	ASV_24	-4.069	9.822	0.000574465	0.00239634	Depleted	0.005	0.053	0.012	0.003	0.01	0.002	0	0	0.152	0.087	0.005	0.006	0.06	0.006
	ASV_105	-6.392	7.938	0.000684465	0.00277588	Depleted	0	0.011	0	0	0	0	0	0	0.043	0.023	0	0	0.001	0
	ASV_104	3.192	11.345	0.00070384	0.00277731	Enriched	0.226	0.016	0.234	0.32	0.047	0.113	0.543	0.101	0.021	0.041	0.005	0.029	0	0.003
	ASV_4	-5.215	15.262	0.00105403	0.00395136	Depleted	0.129	2.856	0.005	0.023	0.003	0.735	0.004	0.005	7.823	0.119	0.358	0.541	0.343	7.951
	ASV_48	-1.82	12.349	0.0010555	0.00395136	Depleted	0.117	0.33	0.187	0.114	0.083	0.166	0.075	0.08	0.38	0.081	0.551	0.307	0.191	0.472
	ASV_9	4.512	14.083	0.00123263	0.00449909	Enriched	1.617	0.062	0.242	0.284	8.575	0.143	0.305	0.156	0.012	0.041	0.017	0.005	0.294	0.003
	ASV_37	-2.053	13.184	0.00127891	0.00455415	Depleted	0.185	0.609	0.142	0.198	0.302	0.252	0.122	0.096	0.858	0.086	0.235	0.621	0.92	0.937
	ASV_207	1.986	11.558	0.00166523	0.00578865	Enriched	0.233	0.043	0.15	0.466	0.253	0.072	0.174	0.282	0.022	0.084	0.034	0.045	0.057	0.013
	ASV_72	-4.713	12.743	0.00186084	0.00631821	Depleted	0.028	0.611	0.002	0.065	0.005	0.078	0.006	0.011	0.001	0.003	0.071	3.432	0.057	0.103
	ASV_128	2.056	10.665	0.00217842	0.00722841	Enriched	0.123	0.021	0.212	0.052	0.189	0.05	0.197	0.038	0.031	0.038	0.017	0.01	0.022	0.008
	ASV_81	1.468	11.172	0.0023121	0.00735293	Enriched	0.169	0.043	0.136	0.232	0.166	0.227	0.115	0.138	0.033	0.075	0.066	0.03	0.034	0.021
	ASV_152	2.183	11.341	0.00235102	0.00735293	Enriched	0.203	0.031	0.078	0.277	0.106	0.1	0.449	0.21	0.051	0.057	0.007	0.018	0.048	0.008
	ASV_160	-2.908	11.968	0.00236736	0.00735293	Depleted	0.048	0.298	0.106	0.051	0.062	0.047	0.011	0.008	0.349	0.008	1.036	0.062	0.036	0.296
	ASV_61	-2.467	12.146	0.0024174	0.00735293	Depleted	0.077	0.292	0.022	0.105	0.024	0.254	0.037	0.022	0.6	0.068	0.066	0.293	0.124	0.599
	ASV_59	-4.32	13.019	0.00297797	0.00887314	Depleted	0.039	0.732	0.002	0.123	0.003	0.006	0.076	0.024	0.01	0.005	0.118	4.031	0.089	0.139
	ASV_55	1.916	12.272	0.00330575	0.00955911	Enriched	0.38	0.073	0.232	0.283	0.361	0.268	0.808	0.33	0.068	0.125	0.022	0.061	0.125	0.039
	ASV_12	-5.632	14.542	0.00333914	0.00955911	Depleted	0.05	2.174	0.003	0.269	0	0.027	0.001	0	0.046	0.021	0.257	12.024	0.234	0.464
	ASV_158	1.64	11.631	0.00386188	0.010843	Enriched	0.233	0.055	0.277	0.16	0.234	0.163	0.37	0.192	0.056	0.084	0.042	0.027	0.106	0.016
	ASV_100	2.049	11.505	0.0045064	0.0124139	Enriched	0.231	0.048	0.829	0.081	0.066	0.208	0.072	0.132	0.021	0.012	0.081	0.09	0.067	0.019
	ASV_145	1.797	11.443	0.0048598	0.0131394	Enriched	0.205	0.043	0.352	0.115	0.179	0.08	0.245	0.261	0.025	0.089	0.022	0.038	0.07	0.013
	ASV_14	-2.567	13.84	0.00512801	0.0136125	Depleted	0.215	1.144	0.368	0.035	0.194	0.317	0.162	0.215	0.086	0.188	4.597	0.227	1.389	0.38
	ASV_112	2.564	11.626	0.00532258	0.0138767	Enriched	0.263	0.038	1.253	0.063	0.073	0.085	0.038	0.067	0.015	0.017	0.113	0.051	0.019	0.016
	ASV_97	-1.317	11.046	0.00567902	0.0145463	Depleted	0.061	0.12	0.072	0.052	0.033	0.113	0.038	0.059	0.137	0.041	0.25	0.088	0.058	0.145
	ASV_7	-4.453	14.583	0.00651848	0.0164086	Depleted	0.102	2.21	0.002	0.009	0.343	0.03	0.004	0.225	0.024	0.003	0.203	0.312	12.287	0.433
	ASV_82	-2.101	11.736	0.00677884	0.0167748	Depleted	0.065	0.243	0.065	0.154	0.062	0.045	0.032	0.029	0.037	0.023	0.054	0.883	0.228	0.236
	ASV_84	-4.191	12.575	0.00733904	0.0178583	Depleted	0.031	0.539	0.003	0.026	0.139	0.006	0.004	0.006	0	0.002	0.091	0.125	2.859	0.155
	ASV_107	-1.87	11.647	0.00836242	0.020015	Depleted	0.07	0.211	0.039	0.143	0.043	0.097	0.011	0.087	0.178	0.02	0.096	0.621	0.098	0.254
	ASV_42	-2.347	13.422	0.008586	0.0202186	Depleted	0.18	0.725	0.754	0.101	0.045	0.085	0.051	0.043	1.122	0.194	0.213	1.249	0.33	1.244
	ASV_15	2.192	12.507	0.0146648	0.033985	Enriched	0.454	0.065	0.357	0.283	0.354	0.224	0.33	1.179	0.074	0.194	0.022	0.014	0.082	0.005
	ASV_19	2.192	12.173	0.0159618	0.036413	Enriched	0.369	0.054	0.087	0.124	1.066	0.284	0.301	0.354	0.064	0.129	0.005	0.008	0.101	0.018
	ASV_172	-3.395	12.002	0.0162631	0.0365295	Depleted	0.035	0.347	0.185	0.006	0.003	0.009	0.003	0.002	0.018	0.002	1.829	0.086	0.07	0.079
	ASV_58	1.128	11.771	0.0168002	0.0371642	Enriched	0.255	0.088	0.131	0.206	0.236	0.657	0.16	0.14	0.056	0.048	0.069	0.107	0.145	0.103
	ASV_94	-0.889	11.353	0.0180498	0.0392954	Depleted	0.09	0.132	0.101	0.086	0.083	0.089	0.084	0.096	0.156	0.066	0.115	0.112	0.164	0.178
	ASV_28	-1.174	12.648	0.018302	0.0392954	Depleted	0.2	0.368	0.207	0.172	0.179	0.287	0.167	0.189	0.161	0.222	0.798	0.459	0.337	0.233
	ASV_33	-6.43	13.972	0.0207018	0.0438039	Depleted	0.018	1.5	0.108	0	0	0	0	0	0.001	0	8.542	0.152	0.094	0.208
	ASV_30	-1.29	12.442	0.0223411	0.0465971	Depleted	0.163	0.302	0.14	0.226	0.101	0.183	0.18	0.146	0.59	0.111	0.299	0.221	0.151	0.441
	ASV_123	-2.164	12.345	0.0226813	0.0466405	Depleted	0.097	0.39	0.192	0.184	0.059	0.085	0.02	0.04	0.025	0.033	1.859	0.186	0.122	0.113
	ASV_88	-1.311	11.296	0.0231102	0.0468623	Depleted	0.072	0.152	0.031	0.141	0.066	0.072	0.027	0.093	0.058	0.035	0.083	0.373	0.242	0.124
	ASV_92	-1.001	11.127	0.0287691	0.0573889	Depleted	0.074	0.113	0.081	0.069	0.033	0.111	0.06	0.09	0.178	0.051	0.113	0.074	0.081	0.181
	ASV_76	-1.082	11.739	0.0290875	0.0573889	Depleted	0.109	0.196	0.182	0.069	0.125	0.116	0.063	0.098	0.106	0.048	0.272	0.134	0.425	0.194
	ASV_111	1.267	11.203	0.029938	0.0582793	Enriched	0.16	0.048	0.251	0.126	0.182	0.091	0.143	0.165	0.037	0.093	0.042	0.037	0.07	0.008
	ASV_68	1.304	11.949	0.0307955	0.0583992	Enriched	0.273	0.086	0.232	0.278	0.205	0.185	0.375	0.364	0.054	0.111	0.049	0.034	0.233	0.034
	ASV_51	-1.656	11.831	0.0307996	0.0583992	Depleted	0.088	0.205	0.151	0.105	0.085	0.099	0.045	0.047	0.077	0.334	0.642	0.032	0.122	0.023
	ASV_89	-1.879	10.987	0.0331903	0.0621255	Depleted	0.047	0.122	0.09	0.032	0.016	0.135	0.001	0.005	0.178	0.029	0.034	0.187	0.028	0.278
	ASV_6	-0.967	13.683	0.0494998	0.0914806	Depleted	0.453	0.698	0.561	0.507	0.324	0.548	0.364	0.412	0.658	0.428	0.962	0.809	0.707	0.62
	ML MH
	ID	log2FC	log2CPM	PValue	FDR	level	MeanA	MeanB	ML1	ML2	ML3	ML4	ML5	ML6	MH1	MH2	MH3	MH4	MH5	MH6
	ASV_29	8.672	13.7	4.51647e-06	0.000659404	Enriched	1.094	0.002	0.085	0.073	6.357	0.04	0.002	0.008	0.001	0	0.002	0.004	0.003	0.004
	ASV_13	8.224	13.622	1.79449e-05	0.00130998	Enriched	1.027	0.003	0.131	0.124	5.518	0.384	0.002	0.002	0.001	0.001	0	0.003	0.014	0
	ASV_23	-3.582	14.234	0.000153984	0.00749391	Depleted	0.122	1.407	0.077	0.163	0.039	0.089	0.154	0.207	0.262	0.13	3.87	0.152	0.574	3.457
	ASV_126	3.191	11.891	0.000215873	0.00787937	Enriched	0.268	0.031	0.263	0.14	0.796	0.316	0.071	0.024	0.017	0.009	0.015	0.102	0.036	0.006
	ASV_103	-2.375	10.779	0.00100245	0.0223529	Depleted	0.022	0.128	0.015	0.009	0.029	0.021	0.025	0.032	0.039	0.532	0.043	0.046	0.044	0.064
	ASV_25	4.044	13.133	0.00102088	0.0223529	Enriched	0.69	0.04	0.12	0.113	3.603	0.251	0.015	0.038	0.027	0.004	0.036	0.009	0.106	0.06
	ASV_191	1.625	11.769	0.00107172	0.0223529	Enriched	0.207	0.067	0.161	0.137	0.117	0.311	0.427	0.09	0.05	0.049	0.086	0.069	0.082	0.068
	ASV_225	2.696	11.9	0.00173842	0.0317261	Enriched	0.244	0.04	0.077	0.092	0.111	1.059	0.025	0.099	0.046	0.016	0.023	0.083	0.041	0.032
	ASV_109	2.775	12.197	0.00343189	0.0556728	Enriched	0.304	0.046	0.023	0.041	0.105	1.264	0.043	0.35	0.069	0.045	0.019	0.047	0.017	0.08
	ASV_102	-2.9	11.341	0.00383572	0.0560015	Depleted	0.024	0.208	0.006	0.005	0.022	0.005	0.025	0.084	0.037	1.027	0.045	0.027	0.044	0.066
	ASV_113	2.24	12.146	0.00451501	0.0592822	Enriched	0.282	0.063	0.087	0.104	0.079	1.016	0.363	0.046	0.029	0.029	0.105	0.068	0.047	0.102
	ASV_148	1.64	11.367	0.00487251	0.0592822	Enriched	0.154	0.051	0.289	0.222	0.114	0.205	0.06	0.036	0.033	0.061	0.028	0.035	0.109	0.042
	ASV_59	2.523	9.386	0.00580821	0.0639331	Enriched	0.042	0.007	0.009	0.012	0.012	0.011	0.012	0.195	0.003	0.006	0.013	0.009	0.006	0.006
	ASV_89	-2.241	11.59	0.00643673	0.0639331	Depleted	0.043	0.231	0.023	0.026	0.05	0.022	0.053	0.084	0.058	1.119	0.043	0.056	0.057	0.052
	ASV_2	-3.429	16.192	0.0067013	0.0639331	Depleted	0.534	4.363	0.009	0.347	0.115	0.029	1.222	1.484	19.759	0.593	2.819	0.385	0.707	1.913
	ASV_15	3.115	14.037	0.00755677	0.0639331	Enriched	1.14	0.145	3.415	0.341	0.812	2.072	0.171	0.03	0.024	0.007	0.03	0.13	0.65	0.03
	ASV_77	1.754	12.361	0.00849566	0.0639331	Enriched	0.31	0.097	0.445	0.325	0.181	0.753	0.058	0.099	0.079	0.052	0.053	0.186	0.133	0.08
	ASV_141	1.776	11.172	0.00852378	0.0639331	Enriched	0.137	0.041	0.359	0.193	0.111	0.092	0.028	0.04	0.05	0.053	0.006	0.05	0.042	0.042
	ASV_105	-4.188	12.863	0.00854899	0.0639331	Depleted	0.033	0.586	0	0.091	0	0.002	0.036	0.068	0.042	0.065	0.028	0.028	0.041	3.311
	ASV_7	-3.486	10.564	0.00875796	0.0639331	Depleted	0.009	0.087	0.015	0.006	0.013	0.016	0	0.004	0.389	0.091	0.002	0.025	0	0.016
	ASV_24	-3.993	14.452	0.0101794	0.0707714	Depleted	0.113	1.76	0.018	0.281	0	0	0.133	0.245	0.124	0.248	0.158	0.117	0.343	9.57
	ASV_11	-2.481	14.482	0.0108659	0.07211	Depleted	0.271	1.471	0.216	0.104	0.27	0.61	0.182	0.243	0.557	0.268	7.17	0.199	0.412	0.218
	ASV_153	1.374	11.784	0.0123496	0.0766481	Enriched	0.198	0.078	0.365	0.293	0.158	0.257	0.041	0.072	0.065	0.069	0.086	0.084	0.103	0.058
	ASV_112	1.732	10.686	0.0125997	0.0766481	Enriched	0.099	0.027	0.087	0.059	0.089	0.062	0.278	0.02	0.063	0.012	0.011	0.024	0.024	0.026
	ASV_85	3.511	12.604	0.0137837	0.0804967	Enriched	0.501	0.041	0.015	2.701	0.111	0.038	0.002	0.137	0.006	0.007	0.004	0.019	0.003	0.21
	ASV_33	6.17	8.853	0.0143675	0.0806792	Enriched	0.033	0	0	0	0.001	0	0.194	0	0	0	0	0.001	0	0
	ASV_167	3.929	12.472	0.0154248	0.0834083	Enriched	0.433	0.029	0	0.005	0	0.016	0.022	2.558	0.014	0.043	0.028	0.019	0.027	0.04
	ASV_128	-1.925	12.042	0.0174753	0.0911214	Depleted	0.07	0.253	0.082	0.066	0.082	0.035	0.06	0.097	0.065	0.058	1.141	0.055	0.06	0.142
	ASV_162	3.977	12.61	0.0192153	0.0967392	Enriched	0.479	0.03	0	0	0.007	0.002	0.03	2.833	0.02	0.055	0.028	0.012	0.026	0.042
	ASV_61	-1.653	11.812	0.0215042	0.104654	Depleted	0.07	0.239	0.018	0.041	0.149	0.021	0.068	0.125	0.094	0.933	0.122	0.086	0.104	0.096
	ASV_66	2.737	12.789	0.0233541	0.10999	Enriched	0.527	0.076	0.22	2.458	0.29	0.178	0.008	0.008	0.014	0.019	0.008	0.035	0.036	0.346
	ASV_39	-1.583	11.657	0.0263995	0.120448	Depleted	0.065	0.209	0.035	0.023	0.101	0.014	0.109	0.109	0.13	0.797	0.055	0.077	0.094	0.1
	ASV_166	1.158	11.264	0.0279761	0.121749	Enriched	0.135	0.061	0.112	0.278	0.137	0.133	0.075	0.074	0.037	0.017	0.053	0.112	0.044	0.1
	ASV_76	-0.987	11.767	0.0283525	0.121749	Depleted	0.094	0.188	0.059	0.107	0.073	0.07	0.177	0.078	0.177	0.365	0.085	0.18	0.199	0.122
	ASV_22	1.831	13.623	0.029806	0.124333	Enriched	0.738	0.219	0.693	0.34	0.387	2.789	0.083	0.137	0.151	0.156	0.475	0.215	0.234	0.084
	ASV_84	-3.685	8.816	0.0351059	0.141652	Depleted	0.002	0.021	0.002	0.002	0.007	0	0	0.002	0.121	0	0	0.006	0	0.002
	ASV_19	-2.07	13.749	0.0358981	0.141652	Depleted	0.203	0.9	0.371	0.103	0.099	0.438	0.099	0.109	0.436	0.118	0.25	0.124	4.394	0.078
	ASV_147	-1.588	11.385	0.0403841	0.150927	Depleted	0.053	0.176	0.014	0.044	0.044	0.033	0.063	0.123	0.072	0.767	0.06	0.05	0.02	0.09
	ASV_67	-1.274	12.656	0.0404773	0.150927	Depleted	0.152	0.375	0.068	0.106	0.096	0.149	0.209	0.284	0.243	0.105	0.323	1.081	0.314	0.184
	ASV_74	2.37	12.098	0.0413498	0.150927	Enriched	0.276	0.061	1.141	0.122	0.155	0.214	0.012	0.012	0.004	0.006	0.002	0.162	0.168	0.022
	ML H
	ID	log2FC	log2CPM	PValue	FDR	level	MeanA	MeanB	ML1	ML2	ML3	ML4	ML5	ML6	H1	H2	H3	H4	H5	H6
	ASV_57	5.532	10.245	1.13278e-08	1.65386e-06	Enriched	0.109	0.002	0.188	0.128	0.162	0.135	0.038	0.004	0.003	0.002	0.002	0	0.001	0.002
	ASV_141	3.92	10.562	3.39038e-07	2.47498e-05	Enriched	0.137	0.006	0.359	0.193	0.111	0.092	0.028	0.04	0.003	0.009	0.005	0.003	0.007	0.01
	ASV_103	-3.975	11.867	3.99565e-06	0.000194455	Depleted	0.022	0.284	0.015	0.009	0.029	0.021	0.025	0.032	0.52	0.015	0.049	0.072	0.492	0.556
	ASV_85	6.845	12.097	8.02513e-06	0.000276793	Enriched	0.501	0.003	0.015	2.701	0.111	0.038	0.002	0.137	0.003	0.003	0	0.003	0.004	0.002
	ASV_7	-7.841	14.438	9.47921e-06	0.000276793	Depleted	0.009	2.21	0.015	0.006	0.013	0.016	0	0.004	0.024	0.003	0.203	0.312	12.287	0.433
	ASV_42	-3.62	13.292	1.42958e-05	0.000347864	Depleted	0.075	0.725	0.046	0.027	0.123	0.019	0.116	0.119	1.122	0.194	0.213	1.249	0.33	1.244
	ASV_253	5.428	9.655	1.8239e-05	0.000380414	Enriched	0.07	0.001	0.129	0.08	0.089	0.116	0	0.006	0	0.002	0.002	0	0.003	0
	ASV_74	5.455	11.502	3.70536e-05	0.000676229	Enriched	0.276	0.004	1.141	0.122	0.155	0.214	0.012	0.012	0.006	0.009	0.002	0	0	0.005
	ASV_84	-7.761	12.429	4.41983e-05	0.000716994	Depleted	0.002	0.539	0.002	0.002	0.007	0	0	0.002	0	0.002	0.091	0.125	2.859	0.155
	ASV_66	5.214	12.256	0.000108752	0.00158778	Enriched	0.527	0.008	0.22	2.458	0.29	0.178	0.008	0.008	0.01	0.012	0	0.002	0.01	0.016
	ASV_39	-3.717	13.17	0.000174937	0.00230339	Depleted	0.065	0.69	0.035	0.023	0.101	0.014	0.109	0.109	1.257	0.041	0.088	0.142	0.996	1.614
	ASV_56	4.524	11.547	0.00018932	0.00230339	Enriched	0.277	0.008	0.997	0.192	0.242	0.225	0.002	0.002	0.007	0.012	0.005	0.006	0.003	0.015
	ASV_126	3.146	11.727	0.000300501	0.0031628	Enriched	0.268	0.026	0.263	0.14	0.796	0.316	0.071	0.024	0.056	0.017	0.02	0.013	0.04	0.008
	ASV_102	-3.729	11.759	0.000303282	0.0031628	Depleted	0.024	0.255	0.006	0.005	0.022	0.005	0.025	0.084	0.401	0.018	0.032	0.587	0.033	0.457
	ASV_118	-2.359	11.854	0.000456558	0.00444383	Depleted	0.059	0.229	0.029	0.039	0.091	0.044	0.058	0.092	0.487	0.089	0.103	0.182	0.076	0.439
	ASV_122	-4.372	12.513	0.000514824	0.00469777	Depleted	0.026	0.426	0.002	0.006	0.048	0.002	0.051	0.05	1.079	0.011	0.042	0.112	0.103	1.21
	ASV_148	2.055	10.921	0.000572758	0.00491898	Enriched	0.154	0.027	0.289	0.222	0.114	0.205	0.06	0.036	0.013	0.026	0.032	0.016	0.04	0.036
	ASV_3	-4.835	15.651	0.00068968	0.00559407	Depleted	0.163	3.794	0.006	0.024	0.425	0.03	0.181	0.314	10.97	0.105	0.296	0.443	0.333	10.619
	ASV_132	-3.638	12.128	0.000825885	0.00634627	Depleted	0.031	0.316	0.005	0.014	0.074	0.027	0.036	0.03	0.767	0.006	0.039	0.106	0.06	0.917
	ASV_99	-3.965	12.484	0.000876482	0.00639832	Depleted	0.033	0.409	0.014	0.011	0.069	0	0.043	0.062	1.066	0.024	0.073	0.077	0.101	1.114
	ASV_90	-5.212	12.881	0.000990064	0.0068833	Depleted	0.023	0.632	0.003	0.005	0.01	0	0.113	0.006	0.082	0.003	3.407	0.059	0.043	0.195
	ASV_41	2.726	11.656	0.00147808	0.00980907	Enriched	0.272	0.036	0.585	0.385	0.372	0.201	0.06	0.026	0.013	0.002	0.051	0.013	0.092	0.047
	ASV_37	-2.153	13.152	0.00200833	0.0127485	Depleted	0.161	0.609	0.191	0.082	0.261	0.171	0.098	0.163	0.858	0.086	0.235	0.621	0.92	0.937
	ASV_87	-4.217	12.689	0.00240394	0.014624	Depleted	0.031	0.474	0.005	0	0.085	0.002	0.03	0.064	1.274	0.027	0.044	0.066	0.07	1.363
	ASV_59	-4.36	13.085	0.00258922	0.0151211	Depleted	0.042	0.732	0.009	0.012	0.012	0.011	0.012	0.195	0.01	0.005	0.118	4.031	0.089	0.139
	ASV_153	1.968	11.292	0.00273748	0.015372	Enriched	0.198	0.035	0.365	0.293	0.158	0.257	0.041	0.072	0.031	0.048	0.012	0.043	0.061	0.016
	ASV_80	1.801	10.968	0.00296628	0.0160399	Enriched	0.153	0.029	0.096	0.21	0.222	0.067	0.181	0.141	0.037	0.048	0.02	0.019	0.046	0.006
	ASV_166	1.631	10.814	0.00334999	0.016977	Enriched	0.135	0.031	0.112	0.278	0.137	0.133	0.075	0.074	0.022	0.036	0.064	0.03	0.016	0.015
	ASV_160	-3.209	11.981	0.00337215	0.016977	Depleted	0.041	0.298	0.005	0.008	0.055	0.005	0.142	0.032	0.349	0.008	1.036	0.062	0.036	0.296
	ASV_61	-2.376	12.156	0.00354972	0.0172753	Depleted	0.07	0.292	0.018	0.041	0.149	0.021	0.068	0.125	0.6	0.068	0.066	0.293	0.124	0.599
	ASV_119	-2.494	11.749	0.00391784	0.0184518	Depleted	0.05	0.241	0.009	0.018	0.082	0.014	0.015	0.159	0.281	0.015	0.091	0.486	0.268	0.307
	ASV_15	3.341	13.639	0.00511067	0.0229918	Enriched	1.14	0.065	3.415	0.341	0.812	2.072	0.171	0.03	0.074	0.194	0.022	0.014	0.082	0.005
	ASV_89	-1.902	11.008	0.00519679	0.0229918	Depleted	0.043	0.122	0.023	0.026	0.05	0.022	0.053	0.084	0.178	0.029	0.034	0.187	0.028	0.278
	ASV_75	2.173	11.266	0.00541281	0.0232433	Enriched	0.193	0.032	0.454	0.219	0.238	0.157	0.015	0.076	0.025	0.027	0.002	0.026	0.043	0.068
	ASV_76	-1.389	11.668	0.00563972	0.0235257	Depleted	0.094	0.196	0.059	0.107	0.073	0.07	0.177	0.078	0.106	0.048	0.272	0.134	0.425	0.194
	ASV_47	-2.808	12.705	0.00581193	0.0235706	Depleted	0.08	0.445	0.005	0.035	0.175	0.01	0.101	0.155	1.092	0.059	0.12	0.2	0.133	1.068
	ASV_107	-2.092	11.636	0.00623499	0.0246029	Depleted	0.058	0.211	0.032	0.017	0.088	0.041	0.027	0.143	0.178	0.02	0.096	0.621	0.098	0.254
	ASV_81	1.97	11.67	0.00642264	0.0246764	Enriched	0.288	0.043	0.21	0.878	0.088	0.09	0.396	0.068	0.033	0.075	0.066	0.03	0.034	0.021
	ASV_48	-1.525	12.455	0.00721234	0.027	Depleted	0.152	0.33	0.074	0.184	0.114	0.154	0.227	0.157	0.38	0.081	0.551	0.307	0.191	0.472
	ASV_69	1.968	11.343	0.00857222	0.0309112	Enriched	0.202	0.043	0.637	0.222	0.184	0.101	0.027	0.042	0.033	0.017	0.024	0.034	0.127	0.026
	ASV_4	-3.708	15.295	0.00885307	0.0309112	Depleted	0.25	2.856	0.008	0.014	0.961	0.006	0.21	0.304	7.823	0.119	0.358	0.541	0.343	7.951
	ASV_50	-2.115	12.442	0.00910255	0.0309112	Depleted	0.105	0.391	0.068	0.068	0.093	0.06	0.055	0.286	0.128	0.029	0.093	1.216	0.524	0.355
	ASV_72	-4.73	12.811	0.00910399	0.0309112	Depleted	0.027	0.611	0	0.002	0.003	0.002	0.003	0.153	0.001	0.003	0.071	3.432	0.057	0.103
	ASV_120	1.601	11.35	0.00969468	0.0319679	Enriched	0.189	0.045	0.293	0.245	0.279	0.163	0.086	0.066	0.051	0.057	0.047	0.046	0.063	0.008
	ASV_29	5.156	13.807	0.00985313	0.0319679	Enriched	1.094	0.029	0.085	0.073	6.357	0.04	0.002	0.008	0.165	0	0.005	0.002	0.003	0.002
	ASV_139	-1.442	11.39	0.0103694	0.0329115	Depleted	0.073	0.153	0.141	0.029	0.039	0.03	0.045	0.151	0.108	0.074	0.144	0.294	0.166	0.132
	ASV_172	-3.346	12.113	0.012441	0.0386466	Depleted	0.046	0.347	0.011	0.006	0.012	0.005	0.234	0.01	0.018	0.002	1.829	0.086	0.07	0.079
	ASV_177	1.926	10.699	0.0140561	0.042754	Enriched	0.114	0.026	0.112	0.098	0.343	0.063	0.018	0.05	0.04	0.02	0.015	0.005	0.063	0.011
	ASV_45	-2.658	12.745	0.0146253	0.0435776	Depleted	0.086	0.452	0.014	0.002	0.251	0.008	0.094	0.145	1.077	0.074	0.159	0.294	0.128	0.982
	ASV_191	1.743	11.344	0.0153622	0.0448576	Enriched	0.207	0.036	0.161	0.137	0.117	0.311	0.427	0.09	0.033	0.084	0.047	0.013	0.037	0.005
	ASV_108	-1.145	11.733	0.0158374	0.0453386	Depleted	0.108	0.185	0.109	0.077	0.093	0.086	0.164	0.121	0.23	0.045	0.186	0.194	0.167	0.286
	ASV_40	-2.655	12.967	0.0169032	0.0474591	Depleted	0.106	0.524	0.011	0.021	0.239	0.003	0.199	0.163	1.406	0.057	0.13	0.15	0.103	1.3
	ASV_12	-4.848	14.63	0.017524	0.0482738	Depleted	0.09	2.174	0	0.008	0	0	0.033	0.501	0.046	0.021	0.257	12.024	0.234	0.464
	ASV_123	-2.208	12.44	0.0190478	0.0514996	Depleted	0.102	0.39	0.068	0.041	0.099	0.057	0.186	0.159	0.025	0.033	1.859	0.186	0.122	0.113
	ASV_111	1.812	11.708	0.0199952	0.0530783	Enriched	0.257	0.048	0.823	0.112	0.22	0.1	0.207	0.08	0.037	0.093	0.042	0.037	0.07	0.008
	ASV_91	-2.818	11.845	0.0207377	0.0534511	Depleted	0.045	0.31	0.023	0.054	0.042	0.021	0	0.133	0.009	0.003	0.066	0.138	1.547	0.1
	ASV_14	-2.619	13.912	0.0208679	0.0534511	Depleted	0.256	1.144	0.026	0.122	0.023	0.032	1.174	0.161	0.086	0.188	4.597	0.227	1.389	0.38
	ASV_35	1.911	13.032	0.0213066	0.0534749	Enriched	0.755	0.123	0.267	0.299	0.302	0.273	3.195	0.195	0.171	0.158	0.167	0.067	0.134	0.039
	ASV_33	-6.012	14.095	0.0217441	0.0534749	Depleted	0.033	1.5	0	0	0.001	0	0.194	0	0.001	0	8.542	0.152	0.094	0.208
	ASV_130	-1.169	11.652	0.021976	0.0534749	Depleted	0.106	0.163	0.052	0.106	0.058	0.048	0.229	0.143	0.215	0.114	0.159	0.123	0.14	0.228
	ASV_152	1.498	10.886	0.0254569	0.0609297	Enriched	0.14	0.031	0.108	0.304	0.137	0.14	0.094	0.058	0.051	0.057	0.007	0.018	0.048	0.008
	ASV_104	1.777	10.319	0.0374378	0.08816	Enriched	0.094	0.016	0.094	0.089	0.074	0.192	0.041	0.074	0.021	0.041	0.005	0.029	0	0.003
	ASV_82	-1.827	11.839	0.0406059	0.0926522	Depleted	0.081	0.243	0.015	0.042	0.066	0.041	0.035	0.286	0.037	0.023	0.054	0.883	0.228	0.236
	ASV_65	-1.873	12.402	0.0406147	0.0926522	Depleted	0.121	0.222	0.049	0.047	0.088	0.195	0.245	0.101	0.117	0.819	0.154	0.034	0.136	0.069
	ASV_10	-1.794	14.177	0.044294	0.0994912	Depleted	0.399	1.113	0.576	0.254	0.782	0.187	0.383	0.215	2.397	0.107	0.242	0.819	0.255	2.856
	ASV_31	-1.412	12.495	0.0465805	0.103042	Depleted	0.163	0.36	0.065	0.144	0.093	0.284	0.184	0.209	0.059	0.141	0.105	0.52	1.131	0.204
	ASV_54	1.98	11.997	0.0479121	0.104405	Enriched	0.377	0.06	0.128	0.083	0.067	0.119	1.747	0.117	0.074	0.056	0.186	0.006	0.034	0.003
	MH H
	ID	log2FC	log2CPM	PValue	FDR	level	MeanA	MeanB	MH1	MH2	MH3	MH4	MH5	MH6	H1	H2	H3	H4	H5	H6
	ASV_59	-6.74	12.949	3.93202e-06	0.000449906	Depleted	0.007	0.731	0.003	0.006	0.013	0.009	0.006	0.006	0.01	0.005	0.116	4.029	0.089	0.137
	ASV_33	-11.786	13.929	6.12117e-06	0.000449906	Depleted	0	1.483	0	0	0	0.001	0	0	0.001	0	8.447	0.152	0.094	0.205
	ASV_42	-3.067	13.216	3.64892e-05	0.00178797	Depleted	0.115	0.719	0.049	0.356	0.047	0.077	0.05	0.113	1.107	0.194	0.211	1.249	0.33	1.224
	ASV_172	-4.449	11.901	0.000209446	0.0068105	Depleted	0.016	0.344	0.017	0.017	0.023	0.013	0.021	0.006	0.018	0.002	1.809	0.086	0.07	0.078
	ASV_57	5.64	10.213	0.00023165	0.0068105	Enriched	0.089	0.002	0.004	0.001	0.498	0.003	0.017	0.014	0.003	0.002	0.002	0	0.001	0.002
	ASV_160	-3.394	11.821	0.000303636	0.00743909	Depleted	0.032	0.294	0.043	0.066	0.021	0.029	0.008	0.028	0.344	0.008	1.024	0.062	0.036	0.291
	ASV_141	2.248	9.048	0.000646386	0.0123357	Enriched	0.04	0.006	0.05	0.053	0.006	0.05	0.042	0.042	0.003	0.009	0.005	0.003	0.007	0.01
	ASV_90	-4.927	12.747	0.000704782	0.0123357	Depleted	0.025	0.624	0.006	0.06	0	0.007	0.008	0.069	0.081	0.003	3.369	0.059	0.043	0.192
	ASV_128	3.384	11.7	0.000755244	0.0123357	Enriched	0.253	0.021	0.065	0.057	1.14	0.054	0.06	0.141	0.031	0.038	0.017	0.01	0.022	0.008
	ASV_122	-3.338	12.448	0.00098239	0.0129863	Depleted	0.057	0.42	0.019	0.161	0.023	0.028	0.042	0.067	1.064	0.011	0.041	0.112	0.103	1.19
	ASV_24	4.481	14.028	0.00100935	0.0129863	Enriched	1.745	0.052	0.124	0.247	0.158	0.115	0.341	9.485	0.15	0.087	0.005	0.006	0.06	0.006
	ASV_3	-3.779	15.566	0.00106011	0.0129863	Depleted	0.373	3.74	0.199	1.145	0.167	0.159	0.165	0.404	10.818	0.105	0.293	0.443	0.333	10.45
	ASV_123	-2.973	12.192	0.00124536	0.0140822	Depleted	0.054	0.386	0.049	0.042	0.039	0.094	0.059	0.042	0.025	0.033	1.838	0.185	0.122	0.111
	ASV_87	-3.214	12.627	0.00157053	0.0152619	Depleted	0.066	0.467	0.047	0.145	0.043	0.058	0.014	0.089	1.256	0.027	0.044	0.066	0.07	1.341
	ASV_12	-4.565	14.561	0.00158415	0.0152619	Depleted	0.121	2.171	0.013	0.551	0.013	0.022	0.027	0.099	0.045	0.021	0.254	12.017	0.234	0.456
	ASV_99	-2.935	12.435	0.00174504	0.0152619	Depleted	0.072	0.404	0.03	0.218	0.036	0.042	0.047	0.057	1.051	0.024	0.073	0.077	0.101	1.097
	ASV_48	-1.697	12.28	0.00176498	0.0152619	Depleted	0.125	0.327	0.101	0.263	0.081	0.105	0.113	0.085	0.375	0.081	0.545	0.307	0.191	0.464
	ASV_85	3.49	8.889	0.00210273	0.0171723	Enriched	0.041	0.003	0.006	0.007	0.004	0.019	0.003	0.208	0.003	0.003	0	0.003	0.004	0.002
	ASV_119	-2.09	11.692	0.00236293	0.0179524	Depleted	0.066	0.24	0.05	0.171	0.062	0.053	0.023	0.04	0.277	0.015	0.09	0.486	0.268	0.302
	ASV_253	5.43	9.514	0.00244251	0.0179524	Enriched	0.053	0.001	0.003	0.001	0.302	0	0.006	0.004	0	0.002	0.002	0	0.003	0
	ASV_19	3.468	13.207	0.00322047	0.0225433	Enriched	0.895	0.054	0.436	0.118	0.25	0.123	4.367	0.077	0.063	0.129	0.005	0.008	0.101	0.017
	ASV_4	-3.047	15.218	0.00403292	0.026138	Depleted	0.472	2.816	0.21	1.65	0.231	0.21	0.236	0.297	7.715	0.119	0.354	0.54	0.343	7.824
	ASV_80	2.073	11.016	0.00442533	0.026138	Enriched	0.159	0.029	0.18	0.036	0.21	0.377	0.066	0.087	0.037	0.048	0.019	0.019	0.046	0.006
	ASV_105	5.009	12.43	0.00445202	0.026138	Enriched	0.581	0.011	0.042	0.065	0.028	0.028	0.041	3.281	0.043	0.023	0	0	0.001	0
	ASV_91	-3.676	11.597	0.00461047	0.026138	Depleted	0.019	0.31	0.058	0.001	0.041	0.007	0.003	0.002	0.009	0.003	0.065	0.138	1.546	0.099
	ASV_13	-6.298	11.365	0.00462304	0.026138	Depleted	0.003	0.219	0.001	0.001	0	0.003	0.014	0	1.307	0.002	0	0.002	0.001	0
	ASV_37	-1.78	13.09	0.00561612	0.0305766	Depleted	0.209	0.604	0.17	0.511	0.175	0.118	0.2	0.081	0.846	0.086	0.232	0.62	0.92	0.922
	ASV_118	-1.702	11.843	0.00628563	0.0329995	Depleted	0.092	0.227	0.068	0.188	0.041	0.07	0.108	0.079	0.481	0.089	0.102	0.182	0.076	0.432
	ASV_29	-3.718	8.734	0.00701024	0.0355347	Depleted	0.002	0.029	0.001	0	0.002	0.004	0.003	0.004	0.163	0	0.005	0.002	0.003	0.002
	ASV_74	3.269	9.394	0.00800766	0.0392375	Enriched	0.06	0.004	0.004	0.006	0.002	0.161	0.167	0.022	0.006	0.009	0.002	0	0	0.005
	ASV_40	-2.271	12.887	0.00939342	0.0433188	Depleted	0.146	0.517	0.06	0.469	0.088	0.088	0.092	0.079	1.387	0.057	0.128	0.15	0.103	1.279
	ASV_72	-4.61	12.735	0.00948175	0.0433188	Depleted	0.032	0.61	0	0.083	0.006	0.099	0.002	0	0.001	0.003	0.07	3.43	0.057	0.102
	ASV_7	-4.371	14.319	0.00972464	0.0433188	Depleted	0.087	2.208	0.389	0.09	0.002	0.025	0	0.016	0.023	0.003	0.201	0.312	12.285	0.426
	ASV_66	2.607	9.77	0.0102432	0.0442868	Enriched	0.076	0.008	0.014	0.019	0.008	0.035	0.036	0.343	0.01	0.012	0	0.002	0.01	0.016
	ASV_156	2.594	11.289	0.0107514	0.0451561	Enriched	0.198	0.024	0.073	0.049	0.44	0.072	0.486	0.067	0.043	0.053	0.002	0.019	0.03	0
	ASV_45	-1.836	12.75	0.0146013	0.0582551	Depleted	0.167	0.447	0.072	0.493	0.113	0.114	0.12	0.091	1.063	0.074	0.157	0.294	0.128	0.966
	ASV_132	-2.446	12.129	0.0146629	0.0582551	Depleted	0.079	0.311	0.053	0.261	0.017	0.025	0.042	0.073	0.756	0.006	0.039	0.106	0.06	0.903
	ASV_107	-1.703	11.607	0.0165931	0.0641891	Depleted	0.082	0.21	0.026	0.219	0.026	0.101	0.062	0.059	0.176	0.02	0.094	0.62	0.098	0.25
	ASV_11	2.596	14.34	0.017151	0.0646462	Enriched	1.469	0.247	0.557	0.267	7.167	0.197	0.41	0.216	0.176	0.299	0.063	0.077	0.78	0.089
	ASV_10	-2.028	14.001	0.0192139	0.0687167	Depleted	0.317	1.099	0.189	0.559	0.663	0.153	0.213	0.127	2.364	0.107	0.24	0.819	0.255	2.81
	ASV_120	1.543	11.15	0.0198123	0.0687167	Enriched	0.157	0.045	0.121	0.046	0.284	0.107	0.294	0.093	0.05	0.057	0.046	0.046	0.063	0.008
	ASV_39	-2.119	13.224	0.0199893	0.0687167	Depleted	0.208	0.682	0.13	0.793	0.054	0.076	0.093	0.099	1.24	0.041	0.087	0.142	0.996	1.588
	ASV_69	1.438	10.798	0.0201008	0.0687167	Enriched	0.123	0.043	0.052	0.04	0.222	0.111	0.194	0.117	0.032	0.017	0.024	0.034	0.127	0.025
	ASV_152	1.856	10.983	0.0233703	0.0780781	Enriched	0.141	0.031	0.045	0.039	0.421	0.139	0.128	0.077	0.05	0.057	0.007	0.018	0.048	0.008
	ASV_47	-1.713	12.758	0.0274329	0.0896143	Depleted	0.172	0.44	0.109	0.433	0.165	0.08	0.11	0.137	1.077	0.059	0.119	0.2	0.133	1.051
	ASV_75	1.354	10.526	0.0280516	0.0896433	Enriched	0.101	0.032	0.15	0.096	0.09	0.121	0.096	0.055	0.025	0.027	0.002	0.026	0.043	0.067
	ASV_53	-1.988	12.158	0.0313706	0.0981166	Depleted	0.093	0.338	0.032	0.076	0.118	0.137	0.083	0.115	0.031	0.023	1.683	0.102	0.07	0.121
	ASV_84	-4.265	12.321	0.0332188	0.101733	Depleted	0.021	0.538	0.121	0	0	0.006	0	0.002	0	0.002	0.09	0.125	2.859	0.153
	ASV_56	2.544	9.691	0.0347716	0.104315	Enriched	0.074	0.008	0.001	0.023	0	0.32	0.095	0.002	0.007	0.012	0.005	0.006	0.003	0.014
	ASV_177	1.349	10.116	0.0383457	0.112457	Enriched	0.073	0.025	0.111	0.026	0.081	0.105	0.068	0.05	0.04	0.02	0.015	0.005	0.063	0.011
	ASV_50	-1.55	12.456	0.0396599	0.112457	Depleted	0.157	0.389	0.151	0.406	0.045	0.114	0.12	0.103	0.126	0.029	0.092	1.215	0.523	0.35
	ASV_104	2.087	10.407	0.0397806	0.112457	Enriched	0.109	0.016	0.012	0.034	0.133	0.316	0.029	0.131	0.021	0.041	0.005	0.029	0	0.003
	ASV_55	1.433	11.836	0.0414199	0.114882	Enriched	0.244	0.073	0.14	0.153	0.65	0.151	0.209	0.162	0.067	0.125	0.022	0.061	0.125	0.038

## Sheet: Sheet2
	Kindom	Phylum	Class	Order	Family	Genus	Species
ASV_105	Bacteria	Bacteroidetes	Bacteroidia	Bacteroidales	Bacteroidales_BS11_gut_group	Unassigned	Unassigned
ASV_51	Bacteria	Bacteroidetes	Bacteroidia	Bacteroidales	Bacteroidales_S24-7_group	Unassigned	Unassigned
ASV_84	Bacteria	Bacteroidetes	Bacteroidia	Bacteroidales	Bacteroidales_BS11_gut_group	Unassigned	Unassigned
ASV_100	Bacteria	Bacteroidetes	Bacteroidia	Bacteroidales	Rikenellaceae	Rikenellaceae_RC9_gut_group	Unassigned
ASV_24	Bacteria	Bacteroidetes	Bacteroidia	Bacteroidales	Bacteroidales_BS11_gut_group	Unassigned	Unassigned
ASV_7	Bacteria	Bacteroidetes	Bacteroidia	Bacteroidales	Bacteroidales_BS11_gut_group	Unassigned	Unassigned
ASV_85	Bacteria	Bacteroidetes	Bacteroidia	Bacteroidales	Bacteroidales_BS11_gut_group	Unassigned	Unassigned
ASV_9	Bacteria	Proteobacteria	Gammaproteobacteria	Aeromonadales	Succinivibrionaceae	Succinivibrio	Unassigned
ASV_29	Bacteria	Bacteroidetes	Bacteroidia	Bacteroidales	Bacteroidales_BS11_gut_group	Unassigned	Unassigned
ASV_31	Bacteria	Bacteroidetes	Bacteroidia	Bacteroidales	Rikenellaceae	Rikenellaceae_RC9_gut_group	Unassigned
ASV_93	Bacteria	Bacteroidetes	Bacteroidia	Bacteroidales	Rikenellaceae	Rikenellaceae_RC9_gut_group	Bacteroidetes_bacterium_CA41
ASV_109	Bacteria	Bacteroidetes	Bacteroidia	Bacteroidales	Rikenellaceae	Rikenellaceae_RC9_gut_group	Unassigned
ASV_167	Bacteria	Bacteroidetes	Bacteroidia	Bacteroidales	Bacteroidales_BS11_gut_group	Unassigned	Unassigned
ASV_57	Bacteria	Bacteroidetes	Bacteroidia	Bacteroidales	Prevotellaceae	Prevotella_1	Unassigned
ASV_162	Bacteria	Bacteroidetes	Bacteroidia	Bacteroidales	Bacteroidales_BS11_gut_group	Unassigned	Unassigned
ASV_13	Bacteria	Proteobacteria	Gammaproteobacteria	Aeromonadales	Succinivibrionaceae	Succinivibrionaceae_UCG-002	Unassigned
ASV_141	Bacteria	Bacteroidetes	Bacteroidia	Bacteroidales	Prevotellaceae	Prevotella_1	Unassigned
ASV_75	Bacteria	Bacteroidetes	Bacteroidia	Bacteroidales	Prevotellaceae	Prevotella_1	Unassigned
ASV_148	Bacteria	Bacteroidetes	Bacteroidia	Bacteroidales	Prevotellaceae	Prevotella_1	Unassigned
ASV_126	Bacteria	Bacteroidetes	Bacteroidia	Bacteroidales	Prevotellaceae	Prevotella_1	Unassigned
ASV_103	Bacteria	Bacteroidetes	Bacteroidia	Bacteroidales	Bacteroidales_BS11_gut_group	Unassigned	Unassigned
ASV_23	Bacteria	Proteobacteria	Gammaproteobacteria	Aeromonadales	Succinivibrionaceae	Succinimonas	Succinimonas_amylolytica
ASV_41	Bacteria	Bacteroidetes	Bacteroidia	Bacteroidales	Prevotellaceae	Prevotella_1	Unassigned
ASV_153	Bacteria	Bacteroidetes	Bacteroidia	Bacteroidales	Prevotellaceae	Prevotella_1	Unassigned
ASV_166	Bacteria	Bacteroidetes	Bacteroidia	Bacteroidales	Prevotellaceae	Prevotella_1	Unassigned
ASV_102	Bacteria	Bacteroidetes	Bacteroidia	Bacteroidales	Bacteroidales_BS11_gut_group	Unassigned	Unassigned
ASV_112	Bacteria	Bacteroidetes	Bacteroidia	Bacteroidales	Bacteroidales_BS11_gut_group	Unassigned	Unassigned
ASV_87	Bacteria	Bacteroidetes	Bacteroidia	Bacteroidales	Bacteroidales_BS11_gut_group	Unassigned	Unassigned
ASV_97	Bacteria	Firmicutes	Clostridia	Clostridiales	Ruminococcaceae	Papillibacter	Unassigned
ASV_225	Bacteria	Bacteroidetes	Bacteroidia	Bacteroidales	Prevotellaceae	Prevotella_1	Unassigned
ASV_122	Bacteria	Bacteroidetes	Bacteroidia	Bacteroidales	Bacteroidales_BS11_gut_group	Unassigned	Unassigned
ASV_99	Bacteria	Bacteroidetes	Bacteroidia	Bacteroidales	Bacteroidales_BS11_gut_group	Unassigned	Unassigned
ASV_45	Bacteria	Firmicutes	Clostridia	Clostridiales	Lachnospiraceae	[Eubacterium]_oxidoreducens_group	unidentified_rumen_bacterium_RFN66
ASV_30	Bacteria	Firmicutes	Clostridia	Clostridiales	Ruminococcaceae	Ruminococcaceae_NK4A214_group	Unassigned
ASV_130	Bacteria	Firmicutes	Clostridia	Clostridiales	Christensenellaceae	Christensenellaceae_R-7_group	Unassigned
ASV_47	Bacteria	Firmicutes	Clostridia	Clostridiales	Ruminococcaceae	Ruminococcaceae_UCG-005	Unassigned
ASV_74	Bacteria	Bacteroidetes	Bacteroidia	Bacteroidales	Prevotellaceae	Prevotella_1	Unassigned
ASV_91	Bacteria	Bacteroidetes	Bacteroidia	Bacteroidales	Bacteroidales_BS11_gut_group	Unassigned	Unassigned
ASV_25	Bacteria	Proteobacteria	Gammaproteobacteria	Aeromonadales	Succinivibrionaceae	Succinivibrionaceae_UCG-002	Unassigned
ASV_56	Bacteria	Bacteroidetes	Bacteroidia	Bacteroidales	Prevotellaceae	Prevotella_1	Unassigned
ASV_39	Bacteria	Bacteroidetes	Bacteroidia	Bacteroidales	Bacteroidales_BS11_gut_group	Unassigned	Unassigned
ASV_132	Bacteria	Bacteroidetes	Bacteroidia	Bacteroidales	Bacteroidales_BS11_gut_group	Unassigned	Unassigned
ASV_77	Bacteria	Bacteroidetes	Bacteroidia	Bacteroidales	Prevotellaceae	Prevotella_1	Unassigned
ASV_40	Bacteria	Firmicutes	Clostridia	Clostridiales	Lachnospiraceae	Acetitomaculum	Unassigned
ASV_59	Bacteria	Bacteroidetes	Bacteroidia	Bacteroidales	Bacteroidales_BS11_gut_group	Unassigned	Unassigned
ASV_28	Bacteria	Firmicutes	Clostridia	Clostridiales	Christensenellaceae	Christensenellaceae_R-7_group	Unassigned
ASV_3	Bacteria	Bacteroidetes	Bacteroidia	Bacteroidales	Bacteroidales_BS11_gut_group	Unassigned	Unassigned
ASV_139	Bacteria	Bacteroidetes	Bacteroidia	Bacteroidales	Rikenellaceae	Rikenellaceae_RC9_gut_group	Unassigned
ASV_116	Bacteria	Bacteroidetes	Bacteroidia	Bacteroidales	Prevotellaceae	Unassigned	Unassigned
ASV_177	Bacteria	Bacteroidetes	Bacteroidia	Bacteroidales	Prevotellaceae	Prevotella_1	Unassigned
ASV_88	Bacteria	Bacteroidetes	Bacteroidia	Bacteroidales	Rikenellaceae	Rikenellaceae_RC9_gut_group	Unassigned
ASV_22	Bacteria	Bacteroidetes	Bacteroidia	Bacteroidales	Prevotellaceae	Prevotella_1	unidentified_rumen_bacterium_RFN21
ASV_61	Bacteria	Bacteroidetes	Bacteroidia	Bacteroidales	Bacteroidales_UCG-001	Unassigned	Unassigned
ASV_89	Bacteria	Bacteroidetes	Bacteroidia	Bacteroidales	Rikenellaceae	Rikenellaceae_RC9_gut_group	Unassigned
ASV_115	Bacteria	Bacteroidetes	Bacteroidia	Bacteroidales	Rikenellaceae	Rikenellaceae_RC9_gut_group	Unassigned
ASV_6	Bacteria	Firmicutes	Clostridia	Clostridiales	Christensenellaceae	Christensenellaceae_R-7_group	Unassigned
ASV_94	Bacteria	Firmicutes	Clostridia	Clostridiales	Family_XIII	Anaerovorax	Unassigned
ASV_113	Bacteria	Bacteroidetes	Bacteroidia	Bacteroidales	Prevotellaceae	Prevotella_1	Unassigned
ASV_69	Bacteria	Bacteroidetes	Bacteroidia	Bacteroidales	Prevotellaceae	Prevotella_1	Unassigned
ASV_20	Bacteria	Firmicutes	Clostridia	Clostridiales	Christensenellaceae	Christensenellaceae_R-7_group	Unassigned
ASV_44	Bacteria	Firmicutes	Clostridia	Clostridiales	Ruminococcaceae	Ruminococcaceae_NK4A214_group	Unassigned
ASV_108	Bacteria	Firmicutes	Clostridia	Clostridiales	Christensenellaceae	Christensenellaceae_R-7_group	Unassigned
ASV_66	Bacteria	Bacteroidetes	Bacteroidia	Bacteroidales	Prevotellaceae	Prevotella_1	Unassigned
ASV_253	Bacteria	Bacteroidetes	Bacteroidia	Bacteroidales	Prevotellaceae	Prevotella_1	Unassigned
ASV_85	Bacteria	Bacteroidetes	Bacteroidia	Bacteroidales	Bacteroidales_BS11_gut_group	Unassigned	Unassigned
ASV_120	Bacteria	Bacteroidetes	Bacteroidia	Bacteroidales	Prevotellaceae	Prevotella_1	Unassigned
ASV_80	Bacteria	Bacteroidetes	Bacteroidia	Bacteroidales	Prevotellaceae	Prevotella_1	Unassigned
ASV_132	Bacteria	Bacteroidetes	Bacteroidia	Bacteroidales	Bacteroidales_BS11_gut_group	Unassigned	Unassigned
ASV_118	Bacteria	Firmicutes	Clostridia	Clostridiales	Christensenellaceae	Christensenellaceae_R-7_group	Unassigned
ASV_119	Bacteria	Bacteroidetes	Bacteroidia	Bacteroidales	Rikenellaceae	Rikenellaceae_RC9_gut_group	Unassigned
ASV_90	Bacteria	Bacteroidetes	Bacteroidia	Bacteroidales	Bacteroidales_BS11_gut_group	Unassigned	Unassigned
ASV_104	Bacteria	Bacteroidetes	Bacteroidia	Bacteroidales	Bacteroidales_S24-7_group	Unassigned	Unassigned
ASV_4	Bacteria	Bacteroidetes	Bacteroidia	Bacteroidales	Rikenellaceae	Rikenellaceae_RC9_gut_group	Unassigned
ASV_48	Bacteria	Firmicutes	Clostridia	Clostridiales	Ruminococcaceae	Ruminococcaceae_UCG-005	Unassigned
ASV_37	Bacteria	Bacteroidetes	Bacteroidia	Bacteroidales	Bacteroidales_UCG-001	Unassigned	Unassigned
ASV_207	Bacteria	Bacteroidetes	Bacteroidia	Bacteroidales	Prevotellaceae	Prevotella_1	Unassigned
ASV_128	Bacteria	Bacteroidetes	Bacteroidia	Bacteroidales	Bacteroidaceae	Bacteroides	Unassigned
ASV_81	Bacteria	Bacteroidetes	Bacteroidia	Bacteroidales	Bacteroidales_S24-7_group	Unassigned	Unassigned
ASV_72	Bacteria	Bacteroidetes	Bacteroidia	Bacteroidales	Bacteroidales_BS11_gut_group	Unassigned	Unassigned
ASV_152	Bacteria	Bacteroidetes	Bacteroidia	Bacteroidales	Prevotellaceae	Prevotella_1	Unassigned
ASV_160	Bacteria	Bacteroidetes	Bacteroidia	Bacteroidales	Rikenellaceae	Rikenellaceae_RC9_gut_group	Unassigned
ASV_55	Bacteria	Bacteroidetes	Bacteroidia	Bacteroidales	Prevotellaceae	Prevotella_1	Unassigned
ASV_158	Bacteria	Bacteroidetes	Bacteroidia	Bacteroidales	Prevotellaceae	Prevotella_1	Unassigned
ASV_12	Bacteria	Bacteroidetes	Bacteroidia	Bacteroidales	Bacteroidales_BS11_gut_group	Unassigned	Unassigned
ASV_145	Bacteria	Bacteroidetes	Bacteroidia	Bacteroidales	Prevotellaceae	Prevotella_1	Unassigned
ASV_14	Bacteria	Bacteroidetes	Bacteroidia	Bacteroidales	Rikenellaceae	Rikenellaceae_RC9_gut_group	Unassigned
ASV_82	Bacteria	Bacteroidetes	Bacteroidia	Bacteroidales	Rikenellaceae	Rikenellaceae_RC9_gut_group	Unassigned
ASV_107	Bacteria	Bacteroidetes	Bacteroidia	Bacteroidales	Rikenellaceae	Rikenellaceae_RC9_gut_group	Unassigned
ASV_42	Bacteria	Bacteroidetes	Bacteroidia	Bacteroidales	Bacteroidales_BS11_gut_group	Unassigned	Unassigned
ASV_15	Bacteria	Bacteroidetes	Bacteroidia	Bacteroidales	Prevotellaceae	Prevotella_1	Unassigned
ASV_19	Bacteria	Proteobacteria	Gammaproteobacteria	Aeromonadales	Succinivibrionaceae	Ruminobacter	Ruminobacter_amylophilus
ASV_58	Bacteria	Bacteroidetes	Bacteroidia	Bacteroidales	Bacteroidales_RF16_group	Unassigned	Unassigned
ASV_172	Bacteria	Bacteroidetes	Bacteroidia	Bacteroidales	Prevotellaceae	Prevotellaceae_UCG-003	Unassigned
ASV_33	Bacteria	Bacteroidetes	Bacteroidia	Bacteroidales	Bacteroidales_BS11_gut_group	Unassigned	Unassigned
ASV_123	Bacteria	Bacteroidetes	Bacteroidia	Bacteroidales	Prevotellaceae	Prevotellaceae_UCG-003	Unassigned
ASV_111	Bacteria	Bacteroidetes	Bacteroidia	Bacteroidales	Prevotellaceae	Prevotella_1	Unassigned
ASV_68	Bacteria	Bacteroidetes	Bacteroidia	Bacteroidales	Prevotellaceae	Prevotella_1	Unassigned
ASV_76	Bacteria	Firmicutes	Clostridia	Clostridiales	Christensenellaceae	Christensenellaceae_R-7_group	Unassigned
ASV_92	Bacteria	Firmicutes	Clostridia	Clostridiales	Ruminococcaceae	Ruminococcaceae_UCG-005	Unassigned
ASV_191	Bacteria	Bacteroidetes	Bacteroidia	Bacteroidales	Prevotellaceae	Prevotella_1	Unassigned
ASV_2	Bacteria	Proteobacteria	Gammaproteobacteria	Aeromonadales	Succinivibrionaceae	Succinivibrionaceae_UCG-002	Unassigned
ASV_11	Bacteria	Proteobacteria	Gammaproteobacteria	Aeromonadales	Succinivibrionaceae	Ruminobacter	Unassigned
ASV_147	Bacteria	Bacteroidetes	Bacteroidia	Bacteroidales	Rikenellaceae	Rikenellaceae_RC9_gut_group	Unassigned
ASV_67	Bacteria	Firmicutes	Negativicutes	Selenomonadales	Acidaminococcaceae	Succiniclasticum	Unassigned
ASV_65	Bacteria	Bacteroidetes	Bacteroidia	Bacteroidales	Bacteroidales_BS11_gut_group	Unassigned	Unassigned
ASV_50	Bacteria	Bacteroidetes	Bacteroidia	Bacteroidales	Rikenellaceae	Rikenellaceae_RC9_gut_group	Unassigned
ASV_35	Bacteria	Bacteroidetes	Bacteroidia	Bacteroidales	Prevotellaceae	Prevotella_1	Unassigned
ASV_10	Bacteria	Bacteroidetes	Bacteroidia	Bacteroidales	Prevotellaceae	Prevotellaceae_UCG-003	Unassigned
ASV_54	Bacteria	Bacteroidetes	Bacteroidia	Bacteroidales	Bacteroidales_S24-7_group	Unassigned	Unassigned
ASV_53	Bacteria	Firmicutes	Clostridia	Clostridiales	Christensenellaceae	Christensenellaceae_R-7_group	Unassigned
ASV_156	Bacteria	Bacteroidetes	Bacteroidia	Bacteroidales	Prevotellaceae	Prevotella_1	Unassigned
