# Supplementary material for: Effect of Dietary Protein Levels on Dynamic Changes and Interactions of Ruminal Microbiota and Metabolites in Yaks on the Qinghai-Tibetan Plateau
Source: Front Microbiol. 2021 Aug 9;12:684340. doi: 10.3389/fmicb.2021.684340 (PMC8381366; doi:10.3389/fmicb.2021.684340)
Supplement: Supplementary file 5 [file Data_Sheet_4.xlsx]

## Sheet: Peaks
name	Name_des	RT [min]	all_L1	all_L2	all_L3	all_L4	all_L5	all_L6	all_ML1	all_ML2	all_ML3	all_ML4	all_ML5	all_ML6	all_MH1	all_MH2	all_MH3	all_MH4	all_MH5	all_MH6	all_H1	all_H2	all_H3	all_H4	all_H5	all_H6	all_QC1	all_QC2	all_QC3
Com_1	lactic acid	6.93157,0	412741	181404	601120	729313	565041	532231	473177	487386	442582	413605	395431	371582	377010	348911	324781	354540	454446	373776	338802	432025	410679	212971	340817	364646	391246	323590	298334
Com_2	glycolic acid	7.26952,0	267154	193507	830956	578124	687264	1.27871e+06	816863	624720	1.02884e+06	726421	1.07879e+06	1.35086e+06	2.21785e+06	244051	762443	730242	508604	831489	378697	1.23565e+06	2.20593e+06	259197	300050	364045	890443	830640	808738
Com_3	Maleimide	7.59643,0	114145	91238.2	189703	213259	198931	216951	226531	201248	227026	263751	236057	204888	193568	170253	135871	175481	207039	175623	186273	190929	237319	143119	171811	165598	169891	149045	150899
Com_4	2-ketobutyric acid 1	7.65757,0	74545.7	59015.3	121546	108093	127499	142610	134479	138644	160090	161841	141048	128177	112686	102203	70187.2	113092	120211	100791	118737	98704.3	102538	84060.4	94596.7	90840.7	97606.7	87117.1	80510.4
Com_5	hydroxylamine	7.87105,0	51079.5	117324	400719	506655	1.14722e+06	942044	1.10389e+06	866252	678730	824471	5.71108e+06	2.17667e+06	1.99269e+06	48552.5	3.82455e+06	4.51153e+06	2.27393e+06	2.51091e+06	98353.1	5.18488e+06	1.5515e+07	88344.2	442403	127371	1.34036e+06	1.33149e+06	1.45229e+06
Com_6	2-hydroxybutanoic acid	7.91144,0	28051.8	14026.9	14026.5	94059.6	83978.8	73992.9	14026.5	14026.9	77892.7	76537.7	14026.7	14026.2	71399.3	14026.5	14026.6	14026.8	88373.4	14026.4	14026.5	14026.7	65605.3	54186.9	14026.3	14026.5	64195.7	57474.7	14025.9
Com_7	Lactamide 2	8.07076,0	489076	428839	814132	1.25782e+06	979222	963922	1.02044e+06	1.21779e+06	1.03304e+06	1.0166e+06	1.27981e+06	933385	1.10655e+06	988940	1.03575e+06	1.04165e+06	1.39655e+06	954418	856908	1.40244e+06	1.32166e+06	747929	845233	865610	930109	923945	937758
Com_8	3-Hydroxypropionic acid 1	8.24624,0	229156	243317	297500	845633	537773	504835	463149	545505	370420	386582	557721	402592	523837	380205	153562	241729	535435	225468	156572	210690	416297	457964	237024	240871	627611	671911	682374
Com_9	oxalic acid	8.15811,0	1959.76	3919.41	6917.47	6545.92	7013.17	7768.71	7879.58	7468.37	9059.08	6096.48	10230.3	6586.58	1960.7	4944.03	4301.76	6230.9	6484.62	6408.2	5209.03	6217.12	5650.87	5987.28	6411.99	4127	5044.23	1960.59	5774.59
Com_10	3-hydroxybutyric acid	8.50324,0	90263.6	143753	186097	299003	344241	333270	356367	487957	252936	241018	319853	236774	264846	258793	47604.4	120348	142540	58016.5	88775.3	51554	121161	287017	108248	66650.7	229693	250922	236776
Com_11	sulfuric acid	8.67495,0	42953.4	42672.4	70699	42614.5	87962.8	134990	206323	164013	116521	121784	235759	55694.4	136704	22703.1	82258.7	70558.8	130203	82104.6	31916.5	63192.8	105079	24409.5	71250.8	32924.9	95320.1	87574.2	87801.1
Com_12	succinate semialdehyde 2	8.95151,0	90458.7	90457.9	230833	90458.8	90458.4	268314	180916	305263	395157	375916	636240	223145	726771	90458.4	90458.8	90458.7	329660	90458.2	90458.4	90458.5	255775	90458.7	90458.4	90458.4	181198	195536	213181
Com_13	Norleucine 2	9.13717,0	15679.9	6168.23	19983.6	9582.69	9441.43	12810	25050.7	23253.1	15250.9	20046	19077.3	17461.7	23647.5	3085.11	12061.2	13800.6	11454.3	18051.8	14284.1	13235.4	13512.5	3084.72	11368.5	13330.9	3085	14050.4	3084.16
Com_14	malonic acid 1	9.30586,0	336179	613843	468476	557465	609146	589046	531342	510094	354063	478559	851309	639715	479394	816589	327962	568853	646972	533198	507235	678428	1.22505e+06	429170	469065	470326	500607	490338	529523
Com_15	Methylmalonic acid	9.37533,0	2598.45	2599.4	6734.67	2599.01	8849.76	12217.1	13352.7	12538.9	12795.1	7897.47	11653.5	5196.81	2598.97	11711	18182.1	7068.54	6688.62	8964.11	47024.8	15688.7	7607.3	19221.5	10476.6	43822.5	12448.5	13149	2599.29
Com_16	valine	9.4501,0	28350.2	60557.8	291935	167093	389181	278342	371860	270246	455224	453019	2.33671e+06	700656	928774	23684.9	1.13393e+06	921974	1.03888e+06	833202	44225.6	1.19141e+06	3.71886e+06	51939.2	173572	51113.4	530382	506268	566270
Com_17	naphthalene	9.49653,0	33152.6	88488.4	33153.6	66305.1	143465	143513	154399	130970	33153.2	148391	184866	155702	33153.1	124619	33153.5	130116	140615	154520	137618	33153.4	33152.9	33153.2	142295	154197	165219	80458.7	33153.4
Com_18	2-Butyne-1,4-diol	9.626,0	5579.61	12266.9	26038.4	11941.3	38801.9	55320.7	75626.3	31724.4	38217.4	11157.2	39989.8	5579.22	23691.3	5579.19	21719.8	18912.6	34515.1	22242.6	5579.59	5579.47	49662.5	5578.96	5579.24	5579.28	5579.5	61819.2	5578.67
Com_19	4-hydroxybutyrate	9.55848,0	29513.9	35356.5	31387.6	44249.2	44540.1	56532.2	48148.2	51772.8	38795.3	50867.4	56941.3	50476.4	46011.7	13652	30209.5	6762.16	7163.55	40724.4	24674.4	7779.59	10427.3	22641.2	50325.6	27856.8	37506.4	33253	40820.5
Com_20	hydroxyurea	9.73875,0	34419.6	49440.1	51414.7	69353	120543	131115	168262	175363	155111	159589	157648	77315.5	166015	62893.2	16722.1	36962.1	34847.9	29438.2	35613.4	8361.12	41800.8	96938.3	8362.06	51707.3	8361.95	151845	152667
Com_22	Dihydroxyacetone	9.96479,0	27017.6	154397	238072	289584	311464	310718	102189	524743	437496	27016.8	1.09391e+06	273197	834322	27017.7	27017.3	127358	595465	124059	27017.3	27017.7	658449	54033.5	291335	27017.6	408336	417735	462120
Com_23	benzoic acid	10.0766,0	208698	297277	460912	597552	633548	771923	684200	1.0811e+06	700078	655473	675295	720926	644088	360015	497764	481122	601037	299315	80040.4	350354	489254	533951	317367	75595.9	650911	617207	589258
Com_24	glycerol	10.0773,0	300.178	150.14	151.084	150.694	21462.9	23972.2	29007.7	26268.9	579.129	150.66	24733.2	16384.8	36143.6	151.066	68570.9	150.939	20849.5	37865.6	150.432	77538.5	25655.8	5670.69	22368.1	8071.29	26425.2	24926.3	150.974
Com_25	oxamic acid	10.094,0	7519.31	15036.9	7518.48	7519.42	38057	37217.3	52986	7519.03	7519	7519.4	37101.7	25168.8	76972.1	7519.28	113581	45643.6	7518.77	7519.05	27474.9	7519.09	50498.4	7519.33	7518.98	24126.7	53106.1	43904	52475
Com_26	Ethanolamine	10.1606,0	40823.8	76521.8	162208	135093	290597	209734	268498	271888	490253	313727	684254	410814	439450	35350.5	329079	495624	434916	343698	39962.4	336062	1.0782e+06	46418.5	213247	35875.9	378055	419854	439413
Com_27	caprylic acid	10.1455,0	2324.44	13772.4	16965	22642.1	40912	84264.8	27470	85766.1	109811	35090.5	47898.6	25846	14000.1	23820.1	16054.4	22765.4	19599.5	34553.8	4647.12	24721.9	19377.1	17408.7	19939.8	2323.61	66285.5	64058.1	60114.2
Com_28	phosphate	10.2611,0	8990447	9.03063e+06	7.05087e+06	1.68436e+06	9.92345e+06	9.77704e+06	8.61592e+06	1.29123e+07	9.02827e+06	842178	8.62498e+06	8.59888e+06	8.66497e+06	842179	6.55485e+06	6.6105e+06	9.48165e+06	8.55265e+06	8322092	6.10788e+06	8.30386e+06	8.09864e+06	6.43746e+06	8.06211e+06	8.83847e+06	6.55989e+06	842179
Com_29	epsilon-Caprolactam	10.339,0	31218.3	31217.5	31218.4	31218.1	107945	31218	31218.4	31218.3	62434.9	31217.8	2.00683e+06	31218.1	31218.1	1.56546e+06	31218.4	2.22908e+06	159623	31218	2.28506e+06	31218.1	658484	116467	69299.4	2.14413e+06	1.54807e+06	128680	1.48578e+06
Com_30	thymidine 1	10.3417,0	6167.13	6166.3	53036.9	16929.9	12332.5	31976.6	30800.5	53987.1	83851.3	72216.3	352267	165161	150238	6167.24	184512	146327	106252	71820.6	6166.85	250011	281281	6166.82	27256.7	6167.22	162356	166161	100728
Com_31	N-cyclohexylformamide 1	10.371,0	731052	1.8152e+06	1.11017e+06	1.16573e+06	1.2265e+06	1.19072e+06	1.28793e+06	1.33196e+06	1.3457e+06	1.33405e+06	1.4309e+06	1.4042e+06	1.14577e+06	1.28827e+06	837188	1.19585e+06	1.09455e+06	1.18843e+06	1.3951e+06	1.11759e+06	1.13661e+06	931889	1.11416e+06	1.59616e+06	983730	959972	870165
Com_32	Isoleucine	10.5392,0	10395.3	28036.2	81020.3	96397.2	313269	131266	155483	142154	146598	172654	2.27786e+06	446730	454416	10394.5	556260	559981	609265	360628	10395.4	562668	4.09743e+06	20788.9	78953.7	10395.1	325837	323311	334504
Com_33	proline	10.6105,0	522.633	30949.4	24269.8	70057.6	497119	139086	116498	181104	35902.3	181950	2.22794e+06	379709	211905	21147.5	193493	546942	466660	229257	10654	275354	4.63011e+06	22731.6	84763.1	15955.4	196659	193956	184072
Com_34	1,4-Cyclohexanedione 2	10.6208,0	106203	187423	157969	169104	191079	170317	201180	224547	226384	216622	261020	238628	174773	213781	53102.2	53101.4	165196	197540	53102.3	53101.9	53101.9	136704	181625	53102.3	148954	139345	126715
Com_35	Phenylacetic acid	10.6826,0	83217.4	2.13201e+06	83216.5	166433	780327	83217.5	758536	1.87674e+06	1.25955e+06	491005	1.42271e+06	1.13469e+06	4.37193e+06	9.31046e+06	1.31283e+06	2.81218e+06	744757	1.53131e+06	1.65753e+07	1.85143e+06	4.59332e+06	1.00925e+07	733370	1.46494e+07	2.69119e+06	2.96132e+06	3.30318e+06
Com_36	glycine 2	10.7166,0	229100	595208	580802	346112	707123	458117	918186	761154	1.90867e+06	1.2348e+06	2982599	1.58549e+06	2.62054e+06	217673	2.50521e+06	2.38314e+06	1.76264e+06	2.10302e+06	424225	3.16316e+06	7.95238e+06	255528	751010	492524	1.57504e+06	1.75089e+06	1.70362e+06
Com_37	succinic acid	10.8359,0	2.31639e+06	4.31599e+06	4.09559e+06	1.26496e+07	1.75558e+07	13275420	6.71403e+06	1.47825e+07	6.89609e+06	1.18179e+07	2.97347e+07	2.10734e+07	13570204	2.41711e+06	1.24176e+06	7.25045e+06	1.26399e+07	1.98398e+06	1.36756e+06	3.11219e+06	3.9661e+07	3.64143e+06	2.15133e+06	1182842	1.06044e+07	1.0937e+07	1.08766e+07
Com_38	2,3-Dihydroxypyridine	10.842,0	46883.8	124510	93765.6	46883.4	46883.4	46883.8	128429	160002	149460	46883.7	46883.2	46883.4	46883.5	46883.7	46883.4	144861	46883.4	46883.6	149722	109060	46883.2	46883.4	46883.4	46883.3	122356	46882.9	143399
Com_39	catechol	10.8778,0	2674.05	2673.22	31997.1	29260.2	34890.1	9237.96	6139.18	19696.8	37798.2	54616.5	38014.1	39438.1	40847.8	10218.9	55685.2	73134.9	25698.5	17399.7	2674.16	14901.5	80418.8	2673.77	17236.9	5346.33	31754.3	27661.5	21449.1
Com_40	Thymol	10.8908,0	4325.87	12571	8516.93	9392.65	2163.82	10551	7625.02	8808.82	16563.7	15702	11310.1	15798.5	8441.14	14796.3	20766.5	21387.9	21335.1	26457.4	33758.6	29034.7	29271.4	6430.31	18363.6	36953.9	5481.08	6568.84	5661.74
Com_41	1,3-Cyclohexanedione 1	10.9594,0	15322.8	34502.9	22932.1	20790.4	29108.8	28857.1	32748.4	35651.5	35515.3	38319.1	37114.4	35081.7	31322.7	34401	18370.5	34096.8	31056.2	24842.2	46348.8	28066.8	37481	26870.9	22502.4	39451.5	17687.9	15745.5	16935.8
Com_42	2,2-Dimethylsuccinic Acid	10.9977,0	862866	1.61937e+06	1.29111e+06	1.39197e+06	1.50811e+06	1.44845e+06	1.57777e+06	1.65294e+06	1.7711e+06	1.67343e+06	1.74946e+06	1.77524e+06	1.50659e+06	1.83995e+06	1.08187e+06	1.53236e+06	1.42697e+06	1.49355e+06	2.07833e+06	1.46537e+06	1.81317e+06	1.29697e+06	1.43395e+06	2.03078e+06	1.23536e+06	1.24432e+06	1.14022e+06
Com_43	D-Glyceric acid	11.0143,0	480653	908871	1.38289e+06	765811	1.0196e+06	1.49274e+06	991317	1.71308e+06	1.70636e+06	2.12565e+06	3.8506e+06	560328	3.00367e+06	99835.2	1.1714e+06	775086	1.53925e+06	851864	71585.1	1.0742e+06	1.87059e+06	260879	704300	64237.6	1.31809e+06	1.33536e+06	1.36305e+06
Com_44	Allylmalonic acid	11.1059,0	3357.8	7700.48	25620.2	15404.2	17739.9	19132	26291.5	25458.2	1678.95	28879	27817.4	15255.9	1679.89	6962.66	22430.6	16834.9	26402	24219.1	7547.38	1679.5	1679.47	1679.88	9925.31	1679.75	39859.1	28372.8	1679.78
Com_45	uracil	11.1631,0	69265.9	571274	1.53924e+06	1.0901e+06	859846	2.23007e+06	1.36856e+06	1.58058e+06	2.18667e+06	2.39791e+06	4.89378e+06	3.1467e+06	7.54352e+06	141918	5.30586e+06	4.02959e+06	3.01179e+06	1.9602e+06	63004.3	4.72997e+06	3.87649e+06	199396	773455	74146.4	2.89729e+06	2.84893e+06	2.88201e+06
Com_46	fumaric acid	11.34,0	12250.6	26600.7	43943.5	41996.2	70556.6	79772.6	58649.4	74809	62905.1	65741.2	152753	57368.9	82350.7	12249.8	12250.7	38015.5	69350.6	24499.4	12250.3	12250.3	96445.2	12250.7	12250.6	12250.1	60452	59917.7	57471.6
Com_47	2,3-Dimethylsuccinic acid	11.4391,0	2120.7	4960.43	5788.4	4241.3	8000	7997.13	9919.97	13820	10502.4	2121.64	2121.25	2121.22	2121.63	2121.5	2120.99	2121.27	2121.31	2121.55	2121.2	2121.26	2121.46	2121.01	2121.27	2121.26	2121.53	10662.8	8236.97
Com_48	3-Hydroxynorvaline 2	11.452,0	343259	429115	557560	548173	629260	660839	806905	1.16269e+06	1.13633e+06	535575	996126	416998	1.00763e+06	354735	60169.4	130106	211985	65274.6	141881	43429.6	234272	510560	127028	79774.4	907246	790198	719791
Com_49	Pelargonic acid	11.5325,0	44362.4	45329.7	139908	135369	153120	150784	78710.4	111717	116598	90546.1	132543	59361.3	74529.5	57043.9	46195.3	104002	61650.3	56253.7	94059.8	40912.3	71230.7	34814.5	32246.3	52276.1	218328	194438	206304
Com_51	L-Allothreonine 1	11.7568,0	3119.2	70238.4	6236.63	82952.8	129534	91027.7	76501.6	56742.6	3118.37	21033.7	229431	160426	92051.6	53327.1	216805	558054	298132	79361.1	77406.6	491039	3.41008e+06	3119.31	96247.1	91226.3	88386.8	89560.2	112184
Com_52	resorcinol	11.7817,0	22269	47589.2	51622	58660.5	57839	55341	59956.1	63255.6	73077	64067.6	73861.8	60100.7	65884.6	57119.9	66898.6	65212.1	54995.3	57477.9	68800.8	67336.4	95501.5	52651.9	54720.4	61758.1	48931.7	44536.2	50284.6
Com_53	Tartronic acid	11.7865,0	6985.32	34005	6986.26	6985.87	6985.84	16935.7	17149.6	6986.24	6986.12	6985.61	21470.5	6985.89	6985.93	6986.17	6985.82	6985.88	16771.4	6986.08	17754.3	6985.63	6985.89	6985.88	6985.72	20258.3	15420.7	13970.5	6986.15
Com_54	thymine	11.9908,0	6408.53	27031.8	50382.5	44622.7	47327.9	62179.8	55734.4	76463.5	83896.1	69617.1	509871	138910	284447	15769.8	150229	159263	152608	72086.2	12815.3	198511	349070	22656.8	36470.5	6407.69	82637	88963.4	93992.5
Com_55	O-acetylserine 1	12.0068,0	7107.03	14212.3	41572	24179.2	34329.5	54572.5	7106.2	68765.6	88911.7	86361.1	194310	45832.5	285722	7107.14	7106.75	7106.72	75630.8	7107.12	7107	26327.3	132928	7106.49	7106.77	7106.81	62124.1	57549.5	64052.4
Com_56	DL-Anabasine 1	12.0336,0	33200.9	71931.4	5159.87	108871	85526.1	5159.03	124991	260968	5159.98	5159.59	5159.55	5159.96	5159.83	10318	106629	53028.4	5159.33	28416.8	22409.2	154895	216661	25500.6	11031.7	20794.9	133647	152041	21077.2
Com_57	Glutaric Acid	12.0516,0	109014	179501	378601	446504	471574	468164	335122	529605	507264	437306	606876	443197	433272	264587	111858	222489	408256	212332	106141	245773	521036	175504	158404	100472	370923	359799	381907
Com_58	cuminic alcohol	12.0755,0	22772.5	22771.7	241450	22772.6	22772.2	22772.2	122066	91849.6	490283	365634	22772.6	118785	543265	22772.5	275800	22772	22772.2	311562	22772.3	22772.5	22772.2	22772.2	45543.2	22772.4	128851	115363	103780
Com_59	Biuret 3	12.2088,0	4280.66	4279.82	117744	64150	73790.4	77802.6	42126.8	48845	52053.8	42908.7	36080	19714.6	23786.9	4280.77	9025.12	9114	4280.38	4280.34	4280.75	4280.62	13311.4	4280.11	4280.39	4280.43	76709.8	20623	8559.54
Com_60	N-Ethylglycine 1	12.2231,0	3757.17	3756.34	3757.28	24432.9	39757	20381.2	18124.1	42454	3756.89	23900	109561	3756.86	81313.4	3757.26	3757.14	24230.4	29390.7	3756.63	3756.91	3756.95	41274.6	7512.57	3757.19	3756.84	37436.2	40085.6	21239.7
Com_61	hydrocinnamic acid	12.274,0	1.19674e+07	2.63247e+07	3.72855e+07	3.14218e+07	4.14539e+07	4.77038e+07	3.67418e+07	3.77487e+07	5.72066e+07	5.64315e+07	3.88377e+07	4.19095e+07	3.76869e+07	3.44851e+07	3.95283e+07	42016039	2.714e+07	2.2563e+07	1.32401e+07	1.73107e+07	4.37403e+07	1.81822e+07	2.74248e+07	11596729	3.70466e+07	3.70214e+07	3.74718e+07
Com_62	beta-Alanine 2	12.3217,0	1225.73	4934.22	4698.42	4502.26	1226.67	1226.28	6831.31	1226.25	13324.5	9994.21	18598.6	7856.39	24557.7	1226.65	29654.7	14606.8	1226.52	23689.3	1226.02	1226.3	30512.4	1226.33	2451.35	1226.58	7554.25	10258.4	13776.3
Com_63	2-Deoxytetronic acid	12.3648,0	29449.8	59988.2	47341.5	66372.2	65004.4	56734.4	58817.3	57531.8	97169.8	82003.3	73518.1	63697.7	93446	96316.5	36111.1	70023.9	68129.6	61912.4	96623.2	86910	81265	55394.5	69428.9	92744.3	62236.6	66256.3	65789.2
Com_64	Erythrose 1	12.5517,0	4393.46	15087.5	13658.4	19672	13756.5	16258.4	14546.8	14079.8	19889.2	18670.6	16180.8	16279.5	12943.3	15573.3	18466.6	17993	23511.8	22090.5	24915.6	31435	25219.1	7076.54	19934.7	26316.4	10281.9	11151.8	10987.1
Com_65	L-Threose 2	12.6327,0	127376	233036	347204	389495	574693	495831	659908	665939	466759	572938	1.07026e+06	415898	1.01408e+06	385241	68242.6	231206	234054	103666	147760	145753	400988	265833	172647	88343.8	451639	458928	442577
Com_66	3-Aminoisobutyric acid 1	12.7255,0	30542	87729.9	74264.4	100516	113807	105972	100092	102027	129402	133678	121211	111464	144898	142016	64736.9	121173	100319	108731	144600	106533	136973	70845.1	112576	138578	88451.7	92038.7	93324.7
Com_67	Capric Acid	12.7753,0	57069	168243	150167	141863	177107	182085	199986	197529	214391	212382	211452	194669	189838	163657	128404	162361	154857	162012	182993	163384	191683	133586	57068.2	195949	115083	121177	114136
Com_68	Citramalic acid	12.8393,0	215527	369305	374137	359159	417999	429799	441006	469446	517762	501141	630549	485341	529235	384788	286105	387227	407955	384273	411108	405874	552063	317687	380647	429718	340679	359126	339251
Com_69	Aminomalonic acid	12.8478,0	454021	812597	1.11653e+06	789595	1.2548e+06	1.50446e+06	847374	1.97323e+06	2.59617e+06	2.44915e+06	7.1093e+06	1.51582e+06	5.98265e+06	253500	368933	994564	2.43246e+06	318185	46517.6	871160	5.49425e+06	535848	303769	93033.4	1.50273e+06	1.64964e+06	1.7446e+06
Com_70	Bis(2-hydroxypropyl)amine 1	12.9208,0	5722.24	5723.19	5722.8	5722.76	15500.4	5723.17	5723.04	5722.54	58090.5	24983.7	84626.8	36292.7	141465	5722.82	88695	62279.2	32887.7	16000.4	5722.85	5723.1	81989.6	5722.75	11444.4	5722.81	27373.5	5723.08	22446
Com_71	L-Malic acid	13.0742,0	162764	254271	1.13661e+06	1.65185e+06	3.78974e+06	3.87172e+06	1.99468e+06	1.8441e+06	1.81059e+06	2.52411e+06	7.61232e+06	1.67977e+06	4.18318e+06	82991.2	384371	1.28521e+06	3.10882e+06	596922	96033.4	598992	2.64121e+06	151685	380528	41496.5	1.75424e+06	1.7546e+06	1.8421e+06
Com_72	nicotinamide	13.2287,0	208.54	208.15	4847.03	415.09	208.116	208.522	3432.94	4508.53	48507.4	23506.5	14432.3	208.395	23450.9	207.888	12093.1	208.168	208.205	10819.3	208.448	208.097	20939.3	208.16	208.357	207.907	207.596	4402.05	7544.38
Com_73	Threitol	13.2509,0	71108.1	45249	106842	35291.9	33331.9	29678.8	35439.7	79249.2	9845.52	63462.6	37733.6	54286.9	41166	32217.2	62608.9	46192.5	25609.7	36235	21296.8	25479.4	23647.2	44457	34647.6	45158.5	45672.5	24399.8	32003.9
Com_74	4-Acetamidobutyric acid 2	13.2831,0	82670.1	165013	160323	159968	178284	170363	193269	189724	201627	200441	205999	173472	174972	165581	121984	165812	168645	173362	187734	177781	187685	141942	169330	204091	130913	135268	134197
Com_75	adipic acid	13.3496,0	644.824	30215.6	42120.2	40744.5	644.434	57336.2	56089.3	69899	68599.6	56124.8	86731.3	644.4	52475.7	1287.66	644.806	37405.4	65418.2	644.68	36596.6	43657.5	82919	45711.2	52600.2	32614.4	56465.7	60703	643.88
Com_76	salicylic acid	13.4099,0	5904.7	2953.23	21000	13365.8	16951	17727.4	19686.5	20154.7	35717	23634.2	2952.4	14842.4	24669.7	2953.34	17279.8	18098.9	23916.4	19595.5	2952.95	14680.5	27333.8	2952.92	12972.5	2953.33	21065	18120.1	15865.7
Com_77	3-Hexenedioic acid	13.5179,0	55407	102461	118310	112779	122046	124763	123269	140056	158077	171863	27704.4	165755	177214	101280	85772.8	115529	168591	100437	109640	160348	27703.5	98608.7	102667	115977	90990.7	91280.5	107126
Com_78	oxoproline	13.5433,0	130975	456820	1.49091e+06	1.25193e+06	1.44259e+06	1.26253e+06	534012	1.41056e+06	2.50063e+06	3.42771e+06	16693010	2.6896e+06	7.25142e+06	160076	1.04776e+06	2.02242e+06	5.107e+06	859384	63632	3.35817e+06	2.59967e+07	595328	188515	92757.5	1.76983e+06	1.9138e+06	2.29189e+06
Com_79	4-aminobutyric acid 1	13.6072,0	4023.13	17948.2	4022.3	12569.5	18752.7	4023.24	27251.5	22072.9	39934.7	27919.2	40298.1	21373	47190.8	4022.85	43281.5	30710.2	47036.2	42366.8	12550.2	48576.4	69450	8044.5	25089.6	12470.8	26384.9	31432.5	32546.1
Com_80	trans-4-hydroxy-L-proline 2	13.6745,0	3070.69	5939.2	12422.8	14272.6	14423.6	12610.3	10327.8	18704.9	28729.3	16982	59713.9	14469.8	72524.8	1551.49	20761.1	25022.3	26396	6749.2	1476.99	58567	74919.5	4401.68	7634.8	4031.29	29275.6	29821.4	27042.2
Com_81	L-glutamic acid	13.6859,0	11545.8	23760.6	27800.9	30314.8	23091.4	23818.2	23158.1	34589.3	67262.2	40746.9	44696.3	29798.1	47061.9	28556.4	23753.4	26050.9	25187.1	29114.9	34149.3	33695.1	50804.1	11546.7	11546.3	27802.7	29201.9	34970.6	35104.4
Com_82	pyrogallol	13.721,0	515502	923529	872131	945995	988048	977309	1.07302e+06	1.07033e+06	1.17658e+06	1.13742e+06	1.26846e+06	1.21788e+06	1.00745e+06	952739	722335	946857	975261	986865	1.05991e+06	1.02744e+06	1.21295e+06	790016	1.00351e+06	1.12181e+06	1.13382e+06	1.09896e+06	1.09028e+06
Com_83	Maleamate 2	13.7561,0	10681.9	19786.3	64410.3	99058.2	41475.1	96769.2	83294.9	146604	94975.5	156203	357888	213533	35861.8	15447.8	87132.1	175073	210210	59714.3	12034.1	34851.7	795643	31666.1	58355.3	5341.84	139910	152182	150497
Com_84	Cumic Acid	13.7813,0	8640.62	4320.36	11640.4	4321.3	11015.5	4320.91	4320.88	11455.7	10959.5	4321.29	4321.16	4320.65	4320.93	4320.97	4321.21	10422.4	12798.9	11019.2	4320.86	4320.92	4321.12	4320.67	4320.93	10063.2	13862.7	12251.3	12162.9
Com_85	Threonic acid	13.9276,0	31092.5	101013	174852	106980	193494	196757	154709	256892	368284	259904	576733	167081	536018	35580	181628	101560	85106.5	38696.2	26983.1	160403	328149	42080.4	105658	20305.7	295919	222959	231145
Com_86	3-(1-Pyrazolyl)-L-alanine	13.9761,0	36469	18235.5	63224.3	65358.9	18235.1	78492.9	82304.3	18235.1	90486.9	18235.5	85732.7	93289.8	74933.9	18235.4	18234.9	18235.1	72745.6	18235.2	18235.4	74954	18235.1	58691.5	66285.3	85175.1	56169.1	62212.7	18234.6
Com_87	3-hydroxybenzoic acid	14.0986,0	48034.4	95500.7	163563	410321	13632.3	448122	316389	154504	595166	221766	27262.8	13631.4	28141	146460	13632.4	154848	428369	13632	236609	13632	39816	385285	13632.4	227947	201545	190627	206443
Com_88	2-hydroxy-3-isopropylbutanedioic acid	14.1383,0	13043.6	50004.8	437602	406196	190366	295869	206119	253698	299507	570890	1.65521e+06	467474	693228	13042.8	128921	264475	1.50262e+06	247662	13043.7	203063	1.00586e+06	26085.4	50395.5	13043.3	404890	402560	407691
Com_89	6-Hydroxynicotinic acid	14.3111,0	4108.92	8216.08	9373.57	10211.4	14746.7	9985.92	14694.1	8875.54	15361.5	10368.7	14051.3	9159.73	17134.4	4108.09	11099.5	16830.9	12360.5	4109.03	4108.64	4108.61	16204.5	4109.02	4108.89	4108.38	10622.1	10268.6	10446.4
Com_90	D-erythronolactone 2	14.4475,0	52830.8	87606.4	92323.8	101751	112018	113160	104711	110762	111499	112629	127166	131233	99624.3	85720.2	64578.5	76602.1	85130.4	92239.9	101542	92168.3	112295	74516.6	91765.9	113978	86591.6	89628	79598.2
Com_91	3-Phenyllactic acid	14.4516,0	213943	156364	367338	332679	372869	350293	285890	314867	386484	344141	415115	301247	666618	111429	246596	239655	337244	224524	127328	29689.6	59377.5	103118	152634	29688.8	334748	280031	265810
Com_92	hexadecane	14.5771,0	67948.5	869540	627208	703882	626784	830218	1.20211e+06	800246	840452	67947.7	395235	193542	609525	425971	67948.6	67948.3	714259	473842	135895	585294	309296	478048	590677	1.30024e+06	960066	916379	917248
Com_93	5-Aminovaleric acid 1	14.7779,0	27110.1	128298	359369	273366	505011	413056	696086	580237	981575	861907	2.66456e+06	1.10436e+06	1.93323e+06	66745	558048	1.22023e+06	1.29216e+06	849583	112963	778270	2.29611e+06	100465	246037	106377	685719	709284	760173
Com_94	2,4-diaminobutyric acid 5	14.8063,0	739.069	24852.6	740.013	35429.8	94951.7	48790.6	739.623	87284.7	739.589	70339.2	211879	31067.5	132599	22380.5	1478.04	739.995	739.868	739.361	739.641	739.678	174927	70476.3	739.921	739.57	30004.4	32011.5	739.903
Com_95	Fluorene	14.8137,0	2235.42	2235.03	15708.1	10301.9	7737.17	16548.1	2235	2235.4	2235.28	2234.77	46363.7	2235.05	29970.8	2235.09	2235.33	24278.3	25261	15438.1	2234.98	2235.04	76161.5	4468.85	2235.24	2234.79	26119.6	2234.48	27799.9
Com_96	trans,trans-Muconic acid	14.8259,0	122366	131215	124868	116872	152276	148681	240894	163747	181371	30822.6	30821.8	150482	30822.7	93200.6	82176.7	122390	128301	30822.3	128154	206446	30822.3	147737	114801	110752	77884.3	61643.5	93343.2
Com_97	4-Hydroxybenzoic acid	14.8592,0	8307.92	8194.3	14217.3	16513.2	13629.1	15214.2	16632.2	16339.1	15726.7	10437.8	16611.8	11455.6	12274.8	7411	2838.4	12484.4	10384.4	8881.76	6558.62	7813.49	11493.2	7530.79	5675.03	7986.69	14674.7	11125.2	12125.7
Com_98	4-hydroxyphenylacetic acid	14.9686,0	25136.3	61744.8	55627.7	42110.7	110247	88740.2	85272.5	153987	137957	120315	228609	88728.2	175156	30698.7	83308.9	109012	94667.1	59609.7	33632.8	83566.7	159110	44861.2	37527.3	30991	100791	104148	106407
Com_99	Lyxose 1	15.0468,0	88423.3	146469	180614	217379	227632	361779	246661	351587	514727	602594	980824	274181	952310	69854.4	783362	473188	858743	307440	87713	485033	953281	57773.8	290867	80045.5	483592	472764	462186
Com_100	N,N-Dimethyl-p-phenylenediamine	15.0971,0	4215.06	9306.85	14217.6	8430.01	17208.8	18772.5	24009	29483.5	39084.2	22746.3	26566.1	12453.8	39300.5	11305.6	4216	4215.61	4215.58	4215.98	4215.86	4215.35	4215.63	19392.8	4215.67	4215.91	12970.7	14117.5	4215.89
Com_101	xylose 1	15.1267,0	122679	200969	309111	250296	301590	378132	330495	460531	672071	602550	1.3416e+06	418440	2.23049e+06	78808.7	1.49902e+06	621668	817788	383533	76256.5	1.33765e+06	1.46876e+06	95615.6	305495	67607	618701	609479	589780
Com_102	ribose	15.3049,0	3.03881e+06	5.77242e+06	1.13336e+07	5.58455e+06	1.10672e+07	8.82232e+06	8.50824e+06	1.01661e+07	29617785	1.53571e+07	3.1625e+07	1.32929e+07	7.09802e+07	437063	3.75503e+07	2.20549e+07	1.67584e+07	35442089	325716	5.58681e+07	4.24495e+07	910467	7.43455e+06	333399	2.05489e+07	2.16777e+07	25303925
Com_103	dihydrocoumarin 1	15.5833,0	14230.5	69055.7	40355	67985	102589	94272.7	112568	136986	77592.2	59203.9	135917	57768.6	135111	60417.4	5041.84	20492.9	28701.5	10081.9	14139.6	5041	25570.7	68996.5	20636.5	5041.95	67647.9	73865.8	73731
Com_104	Acetol 4	15.6074,0	72646.3	759170	720206	673452	1.00598e+06	1.09435e+06	1.09215e+06	827473	1.51315e+06	961521	1.04747e+06	848466	784494	145291	535134	625245	873050	743776	294178	519497	978880	618209	826280	259239	948756	973251	1.03362e+06
Com_105	D-Arabitol	15.794,0	8802.18	23279390	28466.6	19912	24427.7	23729.8	24542.8	32949.3	2.51414e+07	29844.7	47217.9	29439.5	53382.6	4401.98	30952.5	28823.1	25640.1	18867.6	24236209	29893.9	97048.5	9452.1	19245.7	23625575	26882.1	2.2801e+07	2.40125e+07
Com_106	fucose 2	15.992,0	162071	380670	263749	236960	276455	413445	568323	420152	509759	353054	632006	389778	762009	92924.8	599586	341135	225727	344822	379307	528603	355733	189268	385991	340511	519264	562957	565371
Com_107	putrescine 2	16.0081,0	110110	479317	803920	110761	233980	184268	557030	220927	1.96501e+06	684244	1.27939e+06	452258	6.93913e+06	17956.1	1.29372e+07	1.45483e+06	1.57921e+06	3.08641e+06	8978.95	1.7936e+07	3.01602e+06	8978.11	482501	34509.9	2.26635e+06	2.42857e+06	2.34856e+06
Com_109	3,6-Anhydro-D-galactose 2	16.1116,0	4193.11	4194.05	15723.5	4193.66	10635.2	8386.12	4193.63	4194.04	15894.9	4193.91	35579.6	10854.6	26117.3	4193.4	8867.83	17129.3	12788	14427.3	4193.68	11714.1	46751.2	4193.72	4193.96	4193.61	4193.94	16402.4	15250.2
Com_110	citrulline 2	16.141,0	435767	885517	794096	812751	885741	924124	961874	925582	999527	952619	1.06535e+06	1.10672e+06	861256	804629	663965	776973	786370	891187	932765	968362	987980	698610	932640	1.00809e+06	761030	743932	746611
Com_111	D-(glycerol 1-phosphate)	16.2459,0	88920.5	176963	174948	175985	86891.8	206567	119398	192714	193119	117450	232623	135051	147700	165298	76697.7	99462.1	154856	200558	179531	182019	221128	133655	177593	213926	105875	105217	102510
Com_112	Glucose-1-phosphate	16.3053,0	19935.9	33112.4	73433.6	57969.2	46919.2	45766.5	55460.6	72682.6	95593.4	83403	166761	74121.9	190147	21825.2	74455.9	76562.6	88377.4	72670.9	29038.3	121262	263067	24661.9	47113	28537.8	81649.9	87993.8	93197.7
Com_113	3-(4-hydroxyphenyl)propionic acid	16.3264,0	17430.5	40160.7	50330.6	38127.9	52472.6	59571.9	59186.8	75451.8	84647.9	67793.8	75427.8	62552.3	82934.7	17430.1	58987.5	52576.9	49266.2	57205.3	17430	42391.9	17430.4	34858.9	51837.7	17430.3	67996	17430.3	17429.5
Com_114	glutamine 1	16.3482,0	160.646	18053.3	1683.58	1168.71	5545.77	729.413	20970.3	39751.6	27324.5	2345.76	1.03275e+06	181898	121843	312.367	250331	126016	52953.6	184757	81.2075	348534	1.79804e+06	80.3737	81.3175	80.9277	12785.3	20784.3	38877.4
Com_115	2-Deoxy-D-galactose 1	16.4311,0	5961.82	19782.7	54785.1	23993.5	34927.3	68954.7	95073.7	70802.8	81049	73188.1	266840	55075.5	194431	2981.79	179594	42983.5	78291.9	14118.5	2980.96	21157.9	116990	9562.91	19366.5	2981.9	54395.1	49865.4	57988.2
Com_116	2-deoxy-D-glucose 2	16.4913,0	5128.85	5129.79	5129.4	5129.37	5129.77	5129.65	5129.14	13429.3	5129.42	5129.46	5129.7	5129.35	5129.41	5129.61	5129.16	10257.6	5129.42	5129.41	101617	5129.25	77844.2	46525.3	5129.09	98088.2	20362.7	20309.2	21186.1
Com_117	O-Phosphorylethanolamine	16.6014,0	7135.39	7135	7134.96	7135.37	7135.24	7134.73	7135.01	7135.05	14268.8	7135.29	7134.94	7135.01	95982.6	7135.2	7134.75	7135.01	72235.7	7135.01	7134.84	35744.6	143779	7134.68	7134.76	7135.04	7134.44	40202.6	43881.5
Com_118	carbamoyl-aspartic acid 2	16.7536,0	567340	3.89868e+06	567341	567340	567340	567341	567341	567340	567340	567340	567341	1.13468e+06	567340	567340	3.41507e+06	4.34704e+06	1.95418e+06	567341	567340	567340	567340	567340	567340	4.46381e+06	4.33204e+06	4.69341e+06	567341
Com_119	azelaic acid	16.6731,0	298505	1.27277e+06	1.81677e+06	1.03069e+06	2.12834e+06	2.2251e+06	2.11993e+06	2.61006e+06	4.26194e+06	2.39131e+06	2.72439e+06	2.06972e+06	2.57908e+06	403452	2.79017e+06	1.90041e+06	2.29048e+06	3.08241e+06	989100	1827014	2.93016e+06	1.01561e+06	3.13526e+06	926042	2.3469e+06	2.56365e+06	2.73908e+06
Com_120	alpha-D-glucosamine 1-phosphate	16.76,0	3253.25	3252.42	51865.9	39939.6	85204.3	3253.36	3252.97	48404.9	79835.8	202573	135658	3252.94	242490	3253.34	3253.22	72025.3	3252.71	3252.99	3253.03	3253.27	89306.7	6504.73	16366.2	3252.92	78746.6	79898.9	83912.5
Com_121	3,4-dihydroxybenzoic acid	16.8985,0	23216.8	38852.3	50778.6	37770.1	51711	52524.6	51725.7	59627.2	70602.7	52688.3	216386	48091.7	112795	27140.2	28579.2	37010.5	56091.5	49697.6	44484.6	81868	278877	41639.5	47849.2	43400.9	56252	41934.2	47156.9
Com_122	2,8-Dihydroxyquinoline	16.9475,0	12515.7	12515.3	77962	12515.2	12515.6	12515.5	25029.3	30068.6	71018.1	67934.1	117367	12515	146672	12515.3	102818	12515.3	50423.8	43410.9	12515.6	93063	77477.4	12515.2	12515.3	12515.5	12514.7	44392.2	56094.3
Com_123	isocitric acid 2	16.9813,0	46729.1	85807.9	106109	107008	114776	135994	23365.5	23365.1	23365.1	23365.5	23365.4	23364.9	23365.2	23365.2	23365.4	23365.1	23365.2	23365.4	23364.9	23365.2	23365.2	23365	23364.8	23364.9	23365.4	287128	23364.6
Com_124	3,4-Dihydroxyphenylacetic acid	17.057,0	9030.75	81408	9029.92	9030.86	9030.47	9030.44	9030.85	44277.3	41788.9	27029.3	9030.72	31485.2	9030.21	9030.49	9030.53	9030.77	9030.42	22595.4	22434.2	33369.9	58406	9030.49	48973.1	23778.5	27901.5	33302.5	31765.8
Com_125	N(alpha),N(alpha)-dimethyl-L-histidine	17.0689,0	3581.4	43253.6	125916	43014.3	86686.8	77031	192573	127840	329796	302986	587910	298984	601480	3580.57	832673	497697	407084	525393	7161.03	1.66292e+06	934030	9076.74	108515	7709.85	292224	318062	327722
Com_127	Tagatose 2	17.208,0	79301.3	11279.8	108940	68984.6	113026	161121	118711	176490	188112	230980	166547	118021	117420	35739.7	22557.9	11279	11279.9	11279.5	42512.2	11279.5	93329.6	60619.2	315250	11279.9	86448	93069.6	95491.2
Com_128	Myristic Acid	17.2568,0	227336	113669	336660	299455	113668	228342	113669	411509	781958	284120	905997	113669	113669	113669	424944	113669	113668	113669	113669	113669	113669	113669	113669	113668	333310	302770	272539
Com_129	sorbose 2	17.3336,0	443.014	442.624	442.59	442.996	442.869	442.362	442.642	442.679	6476.84	442.922	17289.3	442.571	442.634	442.831	442.381	442.642	9479.85	442.635	884.038	442.469	442.31	442.392	442.669	442.757	8715.76	442.07	10176.5
Com_130	fructose 1	17.3862,0	78890.6	118309	583444	201316	159979	128860	189151	258463	346387	662116	631276	184699	799338	43686.6	187575	370455	224565	187927	31505.1	193610	1.49521e+06	37719.6	215169	42596.9	404755	365930	394909
Com_131	Allantoic acid 2	17.4458,0	413531	206766	206766	206766	206766	206766	206766	206766	206766	206766	1.56206e+06	206766	3.67145e+06	206766	779190	206766	206766	206766	206766	206766	206766	206766	206766	206766	206766	206765	477878
Com_132	fructose 2	17.4859,0	40357.5	78438	381738	121980	82893.4	78990.3	91270.1	164133	190393	406515	319580	118535	436468	24106.6	133493	202252	104632	91884.7	18467.2	145793	1.07077e+06	23589.4	123474	28369.4	231434	230442	226240
Com_134	mannose 1	17.5768,0	24666.4	60114.9	66175.8	47660	71604	69913.5	80970.7	51424.7	93845.2	76536.1	105295	77959.2	12334.1	12333.2	44787.9	51232.6	49588.1	55188.9	72681.5	63607.7	117331	48726.4	60487.2	75091.8	50337.6	64644.5	50198.2
Com_135	Gluconic lactone 2	17.6161,0	69996.5	10022.3	682650	168710	462855	782022	174950	465942	1.30414e+06	2.09783e+06	1.19332e+06	205070	1.61581e+06	29605.7	98306.7	155041	132543	10021.5	10022.4	10022	10022	51208.7	456040	20042.9	1.45968e+06	1.42038e+06	1.36287e+06
Com_136	glucose 1	17.6619,0	887607	2.07143e+06	2.1552e+07	9.71888e+06	1.36406e+07	1.21419e+07	1.10317e+07	1.62576e+07	2.44803e+07	2.637e+07	4.84706e+07	1.17938e+07	49949782	99372	2.11082e+07	43069.1	43068.2	1.95098e+07	86136.4	43069.2	4.6845e+07	281593	1.50771e+07	106112	25037242	2.58209e+07	2.66603e+07
Com_137	allose 2	17.6512,0	0.863245	1.80702	1.41722	177.507	1.38334	1.625	125.249	1.78919	109084	91894	1.66263	1.15501	1.43568	1.47283	1.71574	95018.2	88154	1.36449	1.42773	1.62449	110128	1.17425	1.43539	1.42834	91736	1.69704	115114
Com_138	galactose 2	17.852,0	75732.4	159760	1.693e+06	788925	1.07503e+06	985400	884358	1.30297e+06	1.96861e+06	2.29519e+06	7.83823e+06	922810	8.12054e+06	10707.4	1.70307e+06	2.47747e+06	1.80984e+06	1.45513e+06	6176.84	4.87259e+06	1.00541e+07	29662.7	1.04788e+06	10123.9	2.10045e+06	2.14216e+06	2.22927e+06
Com_139	Atrazine-2-hydroxy 5	17.8932,0	111196	252316	354800	262365	347286	377809	358161	363685	401368	339094	514427	361991	321894	196623	249160	259605	276684	314470	208191	368528	55598.6	160652	349068	280718	266459	230934	259065
Com_140	mannitol	17.9477,0	473.584	472.75	473.694	473.304	473.27	473.676	473.549	473.042	473.322	473.359	473.602	14396.1	29634	945.398	473.251	473.314	473.511	473.061	6767.94	7559.13	473.322	2690.64	473.315	5850.97	14959.5	16446	12625.5
Com_141	gluconic acid 2	17.9907,0	3090.84	4641.56	25858.2	10362.7	994.558	7354.52	993.724	9243.17	994.668	14568.3	32855.9	15200.4	994.278	994.244	30675.7	18559	994.65	12095.1	1987.35	22762.8	81678.6	4464.91	6523.83	3481.07	21600.7	22063.6	24101
Com_142	tyrosine 1	18.1079,0	45875.7	79707.1	139274	122902	158417	212283	200340	267275	10138.5	10137.7	10138.6	250952	10138.3	40180.3	287177	526258	894101	352451	20275.3	989132	4.61558e+06	10138.2	309878	10138.6	1.02467e+06	1.3359e+06	1.01262e+06
Com_143	o-Hydroxyhippuric acid 1	18.1682,0	41520.8	86622	125941	85455.4	108724	125098	154239	177693	242189	147478	187425	143728	165616	52681.3	129633	137891	134967	164106	153742	125768	220641	113764	167019	159282	186039	178017	215819
Com_144	pentadecanoic acid	18.2422,0	14815.8	14815	14815.9	29629.9	14815.5	14815.5	14815.9	14815.8	14815.3	14815.6	14815.6	14815.8	14815.5	14815.6	14815.8	14815.3	14815.6	14815.6	14815.4	14815.2	14815.3	42773.4	14815.6	14815.7	68669.5	62007.5	61901.5
Com_145	4-hydroxycinnamic acid	18.2539,0	9034.52	22172.8	30081.2	9034.13	29351.6	31445.4	27484.2	34682.1	33970.8	30889.5	38443.8	39123.6	41300.6	18067	21333.3	21609.8	27888.2	29066.1	24936.4	33452.9	9034.09	9034.5	29004.2	27035	26572.7	9033.57	29618.8
Com_146	conduritol b epoxide 2	18.1983,0	16127.7	30102.4	22150.1	27709.8	2882.73	34988.5	2882.34	37282.5	38995.5	2882.31	52290	43825.9	37736.1	21717.4	20002.9	25392.7	32683.7	34587.1	28956	46154.7	43084.1	27139.1	38474.9	32444.5	2882.62	15132	2881.79
Com_147	D-galacturonic acid 2	18.3042,0	27669.6	55337.3	27669.2	27669.2	27669.6	27669.5	77264.4	27669	27669.3	27669.3	27669.5	83106.3	296276	27669.2	119362	27669.3	228590	27669.5	27669	126417	315293	57457.6	90920.4	27669.3	96922.9	27669.5	27668.7
Com_148	9-Fluorenone 1	18.3164,0	207284	446030	426592	421619	461998	502360	478608	492041	522697	502904	635092	596882	494332	328734	320808	400254	438056	460717	410980	546799	637714	326850	499528	465027	402576	413718	404820
Com_149	indole-3-acetic acid	18.4209,0	13313.3	35701.8	32737.9	13312.5	46562.6	43172.7	13313.4	80298.7	13313	79204.6	88685.5	39409	144947	13313	58818.3	62216.6	54525.3	42734.6	13313.4	81396.9	67387.8	50997.2	26624.8	13313.3	70918.1	60815.3	79965.1
Com_150	Galactonic acid	18.5659,0	23838.7	76552.1	67099.4	23837.8	57640	23838.8	81326.1	23838.4	88772.7	23838.3	86244.9	74065.3	69520.3	23838.8	47675.6	93970.4	52932.4	84083.7	108035	58885.5	86436.9	96803.5	87236.9	129155	84227.9	154979	139089
Com_151	lipoic acid	18.5003,0	91792.6	93650.4	173583	87548.2	187946	203754	138479	177627	214385	14137.1	167331	122984	210500	62007.6	62347	78990.1	90456.4	91177.9	81340.7	105738	120386	62993.3	120266	87159.7	31765	34332.7	32085.4
Com_152	pantothenic acid	18.6259,0	6789.67	6788.84	30676.2	14997.7	26290.9	23251.5	36122.6	32731.2	86620.8	96280.2	236554	94119.4	317092	6789.78	269519	179837	125215	116131	6789.39	312728	423082	6789.36	13577.6	6789.77	111131	115555	120284
Com_153	urocanic acid 1	18.8382,0	1692.19	4381.46	1366.46	3928.37	487.471	5506.24	4646.68	6485.97	6395.1	6155.65	7014.42	5295.77	487.081	487.047	972.953	487.453	4646.48	4566.28	3767.87	5026.68	5532.78	3908.96	6924.88	5306.62	487.361	5663.77	486.527
Com_154	xanthine	18.9397,0	2526.68	2527.62	8208.23	2527.23	5053.26	2527.2	2527.61	2527.48	10818.6	2526.97	2527.25	2527.29	2527.53	2527.18	8561.18	2527.24	2527.44	2526.99	2527.25	2527.24	2527.08	2526.92	2527	2527.28	2527.51	11787.7	12666.5
Com_155	palmitic acid	19.191,0	3.28899e+06	9.20801e+06	8.33958e+06	8.13502e+06	9.36149e+06	9.6735e+06	9.32263e+06	1.03903e+07	1.14523e+07	9.87382e+06	1.35813e+07	1.28675e+07	1.06701e+07	7.3407e+06	6.63842e+06	7.8787e+06	9.0224e+06	8.9592e+06	9.21345e+06	1.18993e+07	1.45095e+07	7.30433e+06	1.03377e+07	1.09709e+07	11737826	1.18927e+07	1.24479e+07
Com_156	N-Acetyl-D-galactosamine 1	19.3878,0	24206.6	37907.8	40397.3	21637.6	8374.43	20691.4	66047.3	26168.7	81076.7	30702.6	68632.9	17559.6	83247.9	4771.18	25572.3	15189.2	30057.4	19420.3	12482.8	33483.5	63417.4	2385.64	18770.8	10523.1	21943.8	24864.4	22078.6
Com_157	N-Acetyl-beta-D-mannosamine 1	19.433,0	27080.7	47694.4	134146	52559.6	59622.6	90839.1	104260	133561	208881	184714	412836	134180	428652	13276	212708	243846	267034	226740	31372.8	254320	492791	20268.2	87844.6	25117.3	154892	156716	163699
Com_158	L-dopa 1	19.4938,0	4214.69	8427.6	14434.5	11590	14775.5	12492.3	17996.3	16598.3	21901.3	16612.7	20284	13374.5	14971.6	4213.85	12637.2	17437.1	13047.7	24227.9	23878.5	14638	22020.8	12721.5	20746.1	24988.8	14504.4	12136.8	13390.4
Com_159	myo-inositol	19.548,0	26710.3	73356.8	70640.1	59954.3	161391	101841	92933.3	174603	246677	191802	764130	129596	280461	6471.74	123254	184415	213547	110528	25234.2	246268	578105	14794.1	101990	22402	172442	175300	185213
Com_160	N,N-dimethylarginine	19.6606,0	28012	199826	112163	49074.9	71725.9	160889	53875.8	221690	217678	214056	210355	134079	272592	75744.8	2492.25	28675.3	95537.2	2491.42	7190.73	9049.62	70918	144056	19927.5	4982.73	89218.3	98345.7	112845
Com_161	guanine 1	19.9088,0	67449.6	160599	141306	134700	149368	170362	159300	164283	179266	166558	11086.5	211004	159990	116482	106924	124186	138937	146529	143500	169147	208881	111323	173413	180555	79280.5	76220.5	80415.8
Com_162	d-Glucoheptose 1	19.9213,0	33865.1	115187	1.07419e+06	520680	589304	883295	1.01645e+06	820817	1.88824e+06	1.49545e+06	5.11066e+06	1.55414e+06	2.7474e+06	33864.3	1.32473e+06	1.27157e+06	2.04446e+06	1.05028e+06	33865.2	1.28171e+06	4.51655e+06	67728.5	457182	33864.8	1.11415e+06	1.09966e+06	1.12296e+06
Com_163	Glucoheptonic acid 3	19.9775,0	12941.5	20910.6	205118	92488.2	103412	168504	210887	175240	399736	316754	1.13812e+06	338154	592157	3732.19	231219	269645	443999	211150	3731.8	224960	923224	7462.39	78708.9	3731.77	3732.08	3731.25	387102
Com_164	caffeic acid	20.029,0	6419.31	11864.7	12940.9	3210.54	16376.4	13295.1	18686.1	22633	28519.5	19806.3	24369.5	18367.6	19665	3209.7	16146.7	16570.5	20864.7	17565.2	20077.8	16526.7	26459.6	14147	22897.7	19742.8	27790.7	26647.6	30454.7
Com_165	noradrenaline	20.1406,0	2372.09	13269.2	4742.41	2371.26	2372.2	23580.7	2371.81	33746.7	25031.4	2371.78	30989.9	34203.7	6622.9	19361	2372.18	2372.06	2371.55	2371.83	38409.4	21128.8	46721.3	21996.3	26755.7	44041.8	38422.9	38041.5	38898.3
Com_166	Octadecanol	20.296,0	188844	530613	433183	413522	459443	514853	425831	509833	540716	521336	649686	641053	463313	360224	332786	416913	447824	461983	464107	551079	594444	381793	662373	579119	391644	388431	405430
Com_167	Indolelactate 2	20.3391,0	384.202	383.368	8570.53	384.312	8199.57	2752.13	5374.32	3015.21	10992	11022.3	20623.7	383.922	766.635	383.888	384.294	384.168	11686.1	4735.48	383.66	383.941	10703.7	383.978	384.221	383.869	7041.63	7269.33	6278.68
Com_168	5-Methoxyindole-3-acetic acid	20.4059,0	26167.7	26166.9	109522	26167.9	52333.7	26167.5	101319	70669.3	158384	131033	164087	60456.7	230302	26167.4	191615	165396	133124	160652	26167.8	189216	265680	26167.7	26167.2	26167.5	66359.6	88428.4	77479.7
Com_169	Phytanic acid	20.5671,0	2166.35	13697.8	2167.29	11688.8	2166.9	17983.5	15939.1	21996.1	26803.6	9184.16	27566.9	26347.3	2166.87	2167.27	14161.6	18699.1	2167.15	2166.64	35480.6	2166.92	54895.5	4332.59	17518.5	33531.1	19377.2	23634.6	27052.8
Com_170	oleic acid	20.7665,0	3302.91	11141.9	3302.08	3303.02	7507.09	3302.63	3302.6	13512.1	3303.01	3302.88	15000.9	12972.2	17206.7	3302.37	3302.65	3302.69	3302.93	3302.58	3302.64	10792.9	16116.1	3302.84	3302.39	6604.06	26157.4	26523.3	25080.2
Com_171	2-aminoethanethiol	20.7989,0	5072.06	5071.23	10229.8	11225.6	30770.3	10142.4	21664.8	15644.1	35637.4	40342.3	45383.9	26022.8	25092.9	5072.17	5071.78	42321.3	37829.7	21136.3	5071.75	10302.3	59891.9	5072.15	5072.03	5071.52	18869.7	20933.5	20758.3
Com_172	Elaidic acid	20.919,0	20081.5	62839.9	55989.9	51017.8	57993.9	64481.1	65959.5	72674.9	79310.9	66357.5	101119	94580	77292.3	42526	43182.1	50256.2	61604.7	62834.6	57665	81033.8	96600.8	43231.3	64113.4	66729.1	70983.6	76245.1	69595.2
Com_173	stearic acid	20.9976,0	377872	4.06173e+06	4.30401e+06	4.43124e+06	4.43384e+06	5.42092e+06	4.50346e+06	6.2621e+06	6.16562e+06	4.91338e+06	5.97352e+06	6.48005e+06	5.40943e+06	3.71505e+06	3.36223e+06	4.86945e+06	4.94609e+06	4.36874e+06	5.79049e+06	5.50324e+06	9.88408e+06	4.6284e+06	5.19889e+06	6.55401e+06	7.51628e+06	7.84986e+06	8.72565e+06
Com_174	pyridoxal phosphate 1	21.0263,0	6470.93	15065	28627.9	12940.1	27251.5	31422.6	36108.9	48730.7	62836.1	55758.9	66294.4	45201.7	81376.7	6470.1	26645.2	49944.3	53657.2	39377.7	6471.04	48419.3	82492.4	21852.2	6470.65	6470.62	32581.2	34810.6	39855.6
Com_175	fructose-6-phosphate	21.3758,0	3211.92	3211.08	17366	14484.5	21133	35718.4	19788.5	47441.6	92087.3	34231.5	270424	8140.48	123896	3212.03	52706	6422.06	63744.1	27428.5	3211.64	40174	258540	3211.6	18096.3	3212.01	11181.3	44748.9	28908.6
Com_176	glucose-6-phosphate 1	21.5556,0	82066.2	203171	591377	324259	512832	299494	323748	698228	628836	430021	2.08245e+06	313619	1.91994e+06	23299	439685	352136	1.10405e+06	338534	23298.1	375430	4.07123e+06	67221.4	178892	46596.2	503687	560185	570019
Com_177	Purine riboside	22.1299,0	263855	244506	109558	60061	16806	70395.6	89955.9	69674.3	124315	16805.2	284456	81317.6	169784	16806.1	16805.7	16805.7	16806.1	16806	53040.5	134562	218333	33610.3	73802.2	67577.7	68273.3	74328.6	107954
Com_179	6-phosphogluconic acid	22.3797,0	182085	341032	231086	109349	236130	326654	242322	286340	592060	422710	844083	215402	514676	79336.6	184892	190303	318641	200173	209640	275568	973550	187125	262422	181773	274742	292207	329850
Com_180	Arachidic acid	22.659,0	14572	43504.6	33000.4	31752	33536.6	44244	40879.9	45315.3	49366.9	43318.3	62064	59480.2	46424.3	28239.3	27530.5	27634.4	36636.5	33967	39813.1	57488.6	74041	28924.4	40395.7	46284.2	54961.1	50743.8	49872.1
Com_181	cytidine-monophosphate degr prod	22.7153,0	3300.5	8186.77	14298.8	11450.2	6599.24	31260.9	18230.3	20529.9	31383.5	25381.6	13080.3	80676.3	64908.8	3299.67	61261.1	51545.3	53939.9	33261.3	3300.61	36460.7	82544	3300.22	23286	3300.19	28414	31714.7	37234.4
Com_182	5-Methoxytryptamine 1	22.7882,0	2337.35	4930.42	2338.29	2337.9	2337.87	2338.27	2338.15	8251.38	7264.36	5827.64	2337.64	2337.92	2337.96	2338.2	2337.85	7651.56	2337.91	2338.11	2337.66	2337.92	57061.5	2337.91	2337.75	2337.59	4674.6	7238.57	10996.8
Com_183	salicin	23.0184,0	29366.2	14684	214394	118331	86046.3	75556.3	47399.5	115679	82897.1	121525	930982	82220.3	521414	14683.2	263076	128273	252042	72630.7	76022.3	190220	785660	34166.1	14684.1	14683.7	108138	107755	103283
Com_184	arbutin	23.5338,0	1417.14	1416.31	7406.07	7570.9	1417.25	1416.86	1416.83	8500.86	2832.52	9118.71	121667	5210.5	113994	1417.23	55659.3	7594.28	13570	7517.41	1417.11	123700	453170	1416.6	1416.88	1416.92	5436.2	6432.62	7126.08
Com_185	inosine	23.6483,0	82812	191815	541841	780726	643272	1.55033e+06	1294325	2.69821e+06	1.38567e+06	2.51564e+06	1.61931e+07	4.17985e+06	241304	41406.9	895030	4.87469e+06	7.46432e+06	1.2053e+06	119620	222411	2.82458e+07	147205	842613	114975	2.16847e+06	2.55705e+06	2.83256e+06
Com_186	phytosphingosine 2	23.7839,0	6761.78	151792	2771.57	260.516	6708.47	112397	12340	88287.9	116082	143572	175396	208362	8925.11	67623.2	13058.1	2749.49	109174	92191.5	101476	119574	151156	89773.7	130504	150068	95533.9	127627	141266
Com_187	glutathione - H2O	23.9688,0	1666.96	1666.57	1666.53	1666.94	1666.81	1666.31	1666.59	5573.48	8352	3331.93	6153.9	6780.12	1666.62	1666.87	1666.51	5859.62	4072.09	1666.58	13473.7	1666.77	7004.45	7029.56	9477.02	14966.4	1666.01	7529.46	6926.43
Com_188	sucrose	24.0272,0	1994.27	1993.44	4354.03	1994.38	1993.99	3986.78	5913.63	1993.96	1994.37	4541.89	9007.19	4499.17	10802.2	1994.24	5538.29	1993.73	10461.6	1994.01	1994.05	1994.29	7498.03	1993.94	1994	1994.2	6243.87	5236.48	4262.41
Com_189	adenosine	24.0731,0	99572.1	1.39347e+06	862748	474322	788270	671869	606048	767435	926803	790547	864360	624881	658212	117236	542717	577210	49786.9	565761	249622	417087	1.29065e+06	49786.1	601562	539906	371066	436155	445612
Com_191	lactulose 2	24.5727,0	170.584	339.399	132656	169.75	170.694	170.304	170.27	71233.7	20172.2	26164.6	90338.1	170.676	101142	1302.57	21555.7	11066.5	42716.2	18219.5	170.55	14370	104698	170.042	170.323	170.36	21381.7	39110.7	44256
Com_192	lactose 1	24.6776,0	153153	366421	1.66698e+06	699303	857158	1.4873e+06	370336	929808	2.70709e+06	4.6194e+06	2.95622e+06	639552	6.61508e+06	32041.1	141656	633453	715466	302828	4164.26	28658	286828	91929.9	1.02418e+06	8326.75	3.5033e+06	3.57831e+06	3.55045e+06
Com_193	maltose	24.8426,0	372885	919085	6.20011e+06	3.46188e+06	2.99237e+06	3.66492e+06	2.22877e+06	2.90082e+06	5060256	7.02078e+06	1.56786e+07	5.17343e+06	1.68703e+07	76183.1	1.05462e+07	5.20698e+06	1.14261e+07	1.04344e+07	31991	8.62737e+06	6.6836e+06	176140	4.15564e+06	28505	7.8381e+06	8.26429e+06	8.74314e+06
Com_194	Lactobionic Acid 1	24.9421,0	7041.27	14511.4	1.86172e+06	42638	1415.63	7979.53	3.11868e+06	4.00457e+06	1414.8	1415.74	3.10122e+07	42901.3	3.41016e+07	1415.35	4.75648e+06	1415.32	1.959e+07	191779	1415.73	3.27229e+06	5.05801e+06	1415.6	58791.6	2829.5	2.88998e+06	3.13855e+06	3.28804e+06
Com_196	Prostaglandin E2 2	25.0875,0	3705.46	3705.07	3705.03	3705.44	3705.31	3704.81	3705.09	3705.12	17746.4	12015.5	17584.8	3705.37	12679.1	3705.02	3705.08	3705.28	14030.5	7408.93	3704.83	3705.09	27570	3705.08	3704.91	3704.76	3704.51	10386.5	10668.3
Com_197	prunin degr. Prod. 1	25.5511,0	1590.78	1590.39	1590.36	1590.76	1590.64	3179.57	1590.13	5147.84	1590.41	1590.45	1590.69	1590.34	5196.24	1590.4	1590.6	1590.15	1590.41	1590.4	1590.24	1590.08	1590.16	1590.44	1590.53	1590.23	1589.84	4729.92	8236.33
Com_199	melibiose 2	25.8016,0	51645.3	103574	139223	25822.7	25823.7	25823.3	25823.2	150242	99460.3	103627	132519	25823.7	162790	25823.5	124104	59031.6	25823	78586.2	2.80819e+07	61290.1	469141	25823.3	2.58503e+07	2.58753e+07	58196.1	25823.6	119056
Com_200	piceatannol 1	25.8904,0	1.74623e+06	1.37336e+07	13712491	6.76353e+06	1.24371e+07	1.53747e+07	1.67802e+07	1.7318e+07	26895281	1.88603e+07	2.33766e+07	1.79176e+07	1.91271e+07	7.81694e+06	1.79875e+07	1.93868e+07	1.55234e+07	3.08165e+07	2.82913e+07	1.42389e+07	2.2231e+07	1.73114e+07	2.6083e+07	2.60694e+07	1.7193e+07	19957029	2.19332e+07
Com_201	Digalacturonic acid 2	25.97,0	8127.4	28167.5	28045.6	22035.9	31192.6	37216.1	36883.1	50507.2	55636.4	41765.1	64082.1	44407.4	43348.3	14780.6	34543.1	31923.5	44311.7	51743.1	55156.1	40220.4	64728.5	42350.9	51412.5	53128.4	37856.4	42271.6	48243.9
Com_202	4-Androsten-19-ol-3,17-dione 1	26,0	1934.25	4755.44	1935.2	1934.81	1934.77	1935.18	5050.2	7814.97	10112.7	6118.6	12398.7	6069.14	8911.96	1935.05	1934.55	8399.1	3868.41	16861.6	15906.2	1934.83	13837.8	5472.99	12923.5	16809.9	5246.09	8767.66	7731.37
Com_203	3,7,12-Trihydroxycoprostane 2	26.0536,0	1627.53	1627.14	1627.11	1627.52	1627.39	1626.88	1627.16	6005.37	6943.27	4952.09	3902.67	3253.08	1627.2	1627.44	1627.09	1627.16	1627.35	6356.4	4022.52	1626.9	1627.16	3780.1	6276.06	3293.12	5483.8	1626.59	3681.99
Com_204	(+/-)-Taxifolin	26.3043,0	13901.6	66108.7	63158.1	33732.5	57910.4	77859.6	91041.1	109227	179731	108737	144020	94170.9	104342	41009.1	93716.2	109203	85125.6	185404	211322	62113.8	121957	98477.9	156453	185283	80753.4	105493	13902.4
Com_205	Hesperitin 1	26.4863,0	15231.8	125567	92587.5	30463.5	79596.7	104905	131055	204812	182172	15232.7	442664	139050	459353	45895.6	171649	191630	165163	177467	313093	229932	334478	152880	163476	298190	143471	239899	350166
Com_206	21-hydroxypregnenolone 2	27.1433,0	4084.38	4085.32	4084.93	4084.9	4085.3	4085.18	4084.67	4084.95	4084.99	4085.23	4084.88	4084.94	4085.14	14135.1	4084.69	4084.95	4084.94	4084.78	49695.9	4084.62	4084.7	13305.6	18179.5	50605	8168.65	9446.07	11166.1
Com_207	Zymosterol 1	28.4978,0	3364.33	3363.49	3364.44	3364.05	3364.01	3364.42	3364.29	3363.79	3364.07	3364.1	13427.7	3364.35	3364	3364.06	3364.26	3363.81	3364.07	3364.06	6995.58	3363.89	3363.73	3363.82	3364.09	6726.89	167464	204398	200514
Com_209	raffinose	29.7452,0	51988.7	51987.9	336703	178296	153121	301366	170642	117855	132796	192907	432354	458659	913196	51988.8	118708	229535	714645	560963	51988.4	51988.4	377479	51988.8	51988.7	51988.1	305430	194917	103976
Com_210	Cholestane-3,5,6-triol, (3?5?6?-	29.8382,0	951647	2.76302e+06	2.21309e+06	1.95251e+06	2.08043e+06	2.75824e+06	2.346e+06	2.48061e+06	2.84764e+06	2.43615e+06	3.89506e+06	4.66395e+06	2.11856e+06	1.04789e+06	1.2567e+06	1.35036e+06	2.12299e+06	2.3919e+06	2.12611e+06	2.53661e+06	3.38995e+06	1.77323e+06	3.24151e+06	3.77965e+06	301512	310805	316149
Com_211	maltotriose 2	31.5494,0	14923.6	84247.2	57339.1	67224.1	34565	49011.1	48590.6	34418	83072.9	63064	75910.1	125827	817529	14922.7	415567	74377.1	641802	808626	14923.7	46719.4	282935	14923.3	331061	14923.2	115245	188487	228128

## Sheet: L ML
Compounds	R.T. [min]	VIP	P value	fold change	log_fc
hydroxyurea	9.73875,0	1.35753	0.00803153	0.510792	-0.969191
Citramalic acid	12.8393,0	1.38236	0.00542983	0.711249	-0.491574
4-aminobutyric acid 1	13.6072,0	1.50967	0.00152814	0.342965	-1.54387
pyrogallol	13.721,0	1.32735	0.00904757	0.752123	-0.410959
fucose 2	15.992,0	1.39233	0.00914833	0.603309	-0.729032

## Sheet: L MH
Compounds	R.T. [min]	VIP	P value	fold change	log_fc
Thymol	10.8908,0	1.91304	0.0064031	0.419857	-1.25203
isocitric acid 2	16.9813,0	2.20072	0.00169439	4.25435	2.08894

## Sheet: L H
Compounds	R.T. [min]	VIP	P value	fold change	log_fc
3-Hydroxynorvaline 2	11.452,0	1.97729	0.00321689	2.7866	1.4785
3-Phenyllactic acid	14.4516,0	2.00494	0.00103785	3.57385	1.83748
isocitric acid 2	16.9813,0	1.92346	0.00169436	4.25439	2.08895
Galactonic acid	18.5659,0	1.70828	0.00543265	0.48152	-1.05433
L-dopa 1	19.4938,0	1.62148	0.00767498	0.554102	-0.851776
caffeic acid	20.029,0	1.54738	0.00622316	0.534886	-0.902697
noradrenaline	20.1406,0	1.88138	0.00180129	0.244698	-2.03093
piceatannol 1	25.8904,0	1.69305	0.00375716	0.47508	-1.07376
Digalacturonic acid 2	25.97,0	1.73983	0.000953718	0.504191	-0.987957
Hesperitin 1	26.4863,0	1.98919	0.00154358	0.300494	-1.73459

## Sheet: ML MH
Compounds	R.T. [min]	VIP	P value	fold change	log_fc
Maleimide	7.59643,0	1.79012	0.00404292	1.28517	0.361964
2-ketobutyric acid 1	7.65757,0	1.91882	0.00142654	1.39586	0.481159
hydroxyurea	9.73875,0	1.75059	0.00852599	2.57522	1.3647
Biuret 3	12.2088,0	2.06211	0.000417507	4.41373	2.142
Capric Acid	12.7753,0	2.01745	0.00146976	1.28017	0.356337
4-Acetamidobutyric acid 2	13.2831,0	1.74157	0.00864715	1.20011	0.263166
pyrogallol	13.721,0	1.87713	0.00216523	1.24183	0.312468
D-erythronolactone 2	14.4475,0	1.98891	0.000639825	1.38521	0.470104
citrulline 2	16.141,0	1.96017	0.000835242	1.25652	0.329434
Tagatose 2	17.208,0	2.04816	0.000315676	4.76657	2.25295
mannose 1	17.5768,0	1.81328	0.00276922	2.15568	1.10815
Atrazine-2-hydroxy 5	17.8932,0	1.7906	0.0047494	1.44505	0.531122
9-Fluorenone 1	18.3164,0	1.71828	0.00716727	1.32147	0.402145
urocanic acid 1	18.8382,0	1.90527	0.0034151	3.0903	1.62775
Phytanic acid	20.5671,0	1.69799	0.00734899	3.07829	1.62213
Arachidic acid	22.659,0	1.75709	0.00548061	1.49889	0.583891

## Sheet: ML H
Compounds	R.T. [min]	VIP	P value	fold change	log_fc
2-ketobutyric acid 1	7.65757,0	2.09045	0.000118769	1.46618	0.552061
3-hydroxybutyric acid	8.50324,0	1.73982	0.00423339	2.61942	1.38925
Norleucine 2	8.50324,0	1.83912	0.00384295	1.74581	0.803893
4-hydroxybutyrate	9.55848,0	1.82618	0.00742874	2.06675	1.04736
hydroxyurea	9.73875,0	2.00405	0.000284552	3.67937	1.87946
benzoic acid	10.0766,0	1.93645	0.00172457	2.44621	1.29055
1,4-Cyclohexanedione 2	10.6208,0	2.02925	0.0010955	2.57826	1.3664
Allylmalonic acid	11.1059,0	1.78792	0.00977465	5.1829	2.37376
3-Hydroxynorvaline 2	11.452,0	1.88996	0.00220974	4.44579	2.15244
Glutaric Acid	12.0516,0	1.71333	0.0083868	2.18718	1.12907
Biuret 3	12.2088,0	2.14389	0.000422138	6.96349	2.79981
hydrocinnamic acid	12.274,0	1.7722	0.00476832	2.04477	1.03194
L-Threose 2	12.6327,0	1.84088	0.00399976	3.15371	1.65705
4-Hydroxybenzoic acid	14.8592,0	1.93645	0.00104105	1.85311	0.889948
N,N-Dimethyl-p-phenylenediamine	15.0971,0	1.86477	0.0018643	3.81365	1.93117
dihydrocoumarin 1	15.5833,0	1.82039	0.00287864	4.16017	2.05664
3-(4-hydroxyphenyl)propionic acid	16.3264,0	2.04453	0.000421105	2.34349	1.22866
N,N-dimethylarginine	19.6606,0	1.74575	0.00439096	4.10634	2.03785

## Sheet: MH H
Compounds	R.T. [min]	P value	fold change	log_fc
noradrenaline	20.1406,0	0.000909694	0.178201	-2.48842
